# Supplementary material for: Copper restriction unmasks axonal degeneration in a mouse model of X-linked hereditary motor neuropathy
Source: Metallomics. 2026 Jun 5;18(1):mfag020. doi: 10.1093/mtomcs/mfag020 (PMC13309779; doi:10.1093/mtomcs/mfag020)
Supplement: mfag020_Supplemental_Files [file mfag020_supplemental_files.zip › TMT_TableS1_ResultsTargetedPaiwise (1).xlsx]

## Sheet: Parameter
Parameter	Cutoff
P value	0.05
Fold change	1.2
Clean	TRUE
FileName	rawData_P31539.zip
DesignFile	designa_P31539.xlsx
Date	Wed Dec 16 10:49:27 2020

## Sheet: AllData
Accession	Description	Counts1.x	Counts1.y	R1.Abundance.126	R1.Abundance.127N	R1.Abundance.127C	R2.Abundance.126	R2.Abundance.127N	R2.Abundance.127C	R1.Abundance.128N	R1.Abundance.128C	R2.Abundance.128N	R2.Abundance.128C	R2.Abundance.129N	R1.Abundance.129N	R1.Abundance.129C	R2.Abundance.129C	R2.Abundance.130N	R1.Abundance.130N	R1.Abundance.130C	R1.Abundance.131	R2.Abundance.130C	R2.Abundance.131	Means.A	Means.B	Means.C	Means.D	MaxFC	Anova	Anova.adj	Clusters	Quantified in samples
E9Q8K5	Titin OS=Mus musculus OX=10090 GN=Ttn PE=1 SV=1	1	1	630.905	342.609	1245.99	844.689	1007.89	125.638	346.853	620.7	1073.43	315.148	1114.04	714.801	307.541	469.043	543.837	815.167	377.476	356.865	123.205	141.991	553.67	605.122	486.623	286.224	2.11416	0.355199	0.783157		20
A2ASS6	Titin OS=Mus musculus OX=10090 GN=Ttn PE=1 SV=1	1352	1416	875752	434558	1.71184e+06	683416	1.23939e+06	309648	360201	703352	1.20535e+06	310719	898365	881460	319034	312634	1.32321e+06	1.03962e+06	363963	312372	389207	330209	744918	611126	584017	432827	1.72105	0.552975	0.855732		20
Q5SX39	Myosin-4 OS=Mus musculus OX=10090 GN=Myh4 PE=2 SV=1	404	450	812152	383668	1.68092e+06	661197	1.2347e+06	262287	311885	517977	1.18492e+06	261974	980203	1.09717e+06	276460	266617	1.22779e+06	1.03155e+06	309563	265054	331116	275591	694440	547411	561344	378063	1.83684	0.558519	0.855732		20
E9Q616	AHNAK nucleoprotein (desmoyokin) OS=Mus musculus OX=10090 GN=Ahnak PE=1 SV=1	377	424	296019	329971	230129	290941	224731	307035	321373	294380	231894	306163	247359	275526	347310	318982	221293	286242	342648	338391	606656	306935	276951	278034	286684	361575	1.30555	0.161401	0.646143		20
G3UW82	MCG140437, isoform CRA_d OS=Mus musculus OX=10090 GN=Myh2 PE=1 SV=1	50	29	17851.8	9075.99	11638.1	33830.5	30068	11232.8	8162.5	114184	60150.6	11876.7	13368.5	10771.9	7047.02	10996.7	27615.7	23860.4	15171	8155.59	14485.7	12292.6	16681.2	24540.8	12321.9	13936.3	1.99164	0.506814	0.849733		20
Q5SX40	Myosin-1 OS=Mus musculus OX=10090 GN=Myh1 PE=1 SV=1	60	67	40333.5	15917.5	58611.4	33415.8	78646	14613.2	18164.9	84910.2	63150.6	14549.9	15244.6	20721.2	13768.9	14415.3	57248.4	39427.5	20008.1	15142.8	19535.4	16186.8	33624	29302.8	22028	20674.7	1.62634	0.606615	0.872943		20
Q9QXS1-8	Isoform PLEC-0,1C,2A,3A of Plectin OS=Mus musculus OX=10090 GN=Plec	335	332	174827	193118	145630	186921	157654	200711	200829	181654	159762	202304	169263	166861	192499	194004	157126	171193	200585	192860	177412	214899	175362	181979	176893	190743	1.08771	0.608745	0.873425		20
Q9QXS1-11	Isoform PLEC-1E,2A of Plectin OS=Mus musculus OX=10090 GN=Plec	1	2	438.717	485.328	314.462	488.224	311.506	521.984	592.69	509.852	347.855	639.738	491.508	479.747	558.913	808.484	338.16	408.57	544.777	447.826	355.719	477.704	417.755	505.639	520.34	442.356	1.24556	0.459408	0.834551		20
P13542	Myosin-8 OS=Mus musculus OX=10090 GN=Myh8 PE=2 SV=2	5	4	1278.62	1088.42	1530.13	1027.52	1653.79	739.725	1044.41	1046.11	1670.63	721.075	1348.32	1091.96	848.46	676.633	1757.14	1380.29	1019.14	962.937	808.029	887.605	1178.33	1121.55	1024.47	994.235	1.18517	0.791109	0.926905		20
E9QQ57	Periaxin OS=Mus musculus OX=10090 GN=Prx PE=1 SV=1	202	225	337066	386266	263250	374590	299811	408663	421842	355099	302651	468074	350953	352292	432486	471132	264921	315959	387027	415691	324030	402153	341028	375319	371350	366626	1.10055	0.8094	0.93451		20
A3KGU7	Spectrin alpha chain, non-erythrocytic 1 OS=Mus musculus OX=10090 GN=Sptan1 PE=1 SV=1	3	243	5121.55	5132.32	4368.54	5012.38	3768.08	5757.61	4663.72	5464.66	3943.68	5686.77	4586.55	3774.7	4987.46	5969.84	3829.22	4536.83	4664.56	5930.56	4420.44	5670.3	4816.63	4827.36	4554.69	5006.63	1.09923	0.857038	0.947056		20
E9PZ16	Basement membrane-specific heparan sulfate proteoglycan core protein OS=Mus musculus OX=10090 GN=Hspg2 PE=1 SV=1	209	197	107338	119068	86817.2	106031	89441.9	123088	123920	113067	97451.2	124484	102520	95985.6	124080	123814	87054.8	93364.3	119993	127010	141741	115017	104406	111747	106443	118328	1.13334	0.537045	0.855732		20
E9Q1W3	Nebulin OS=Mus musculus OX=10090 GN=Neb PE=1 SV=1	308	340	210585	103497	436214	165134	325208	71508.1	85114.7	155997	290646	72400.6	212339	207099	74004.4	74499.4	312574	260371	86748.7	73518.1	92657	76182.1	182138	142775	137447	103228	1.76443	0.54784	0.855732		20
Q62261	Spectrin beta chain, non-erythrocytic 1 OS=Mus musculus OX=10090 GN=Sptbn1 PE=1 SV=2	209	205	116951	135377	91292.7	127160	96764.8	149123	139575	118536	100235	141902	114236	117984	136251	137576	99375.9	112040	136657	130712	118761	150240	117652	121869	121758	128990	1.09637	0.812887	0.93591		20
E9PWQ3	Collagen, type VI, alpha 3 OS=Mus musculus OX=10090 GN=Col6a3 PE=1 SV=2	168	168	123484	137357	92059.7	130667	100735	145037	139950	130902	106676	153239	120812	127489	150838	163761	101051	120352	143929	143203	127195	160389	119966	129328	133562	138305	1.15287	0.535226	0.855732		20
Q62261-2	Isoform 2 of Spectrin beta chain, non-erythrocytic 1 OS=Mus musculus OX=10090 GN=Sptbn1	1	1	543.379	515.412	664.591	507.254	435.218	788.54	465.69	521.751	456.892	621.568	405.623	554.028	412.941	522.087	442.484	565.12	484.893	479.982	248.856	779.265	564.627	489.099	479.474	480.097	1.1776	0.681263	0.899455		20
Q60675	Laminin subunit alpha-2 OS=Mus musculus OX=10090 GN=Lama2 PE=1 SV=2	195	201	122239	140307	95521.2	124856	103965	150241	145623	125125	107078	155695	121536	104607	138733	147624	98003.5	101419	130992	143129	108361	130335	121361	129853	120374	121844	1.07874	0.884569	0.9581		20
A0A087WS16	Collagen, type VI, alpha 3 OS=Mus musculus OX=10090 GN=Col6a3 PE=1 SV=1	4	4	4298.36	4610.45	2793.81	4670.57	3226.12	5183.88	4703.04	4361.99	3798.37	4911.73	3761.42	4286.07	4406.33	5152.78	3945.94	4524.52	5347.35	4794.17	2262.88	7212.39	4036.38	4282.03	4426.72	4523.07	1.12058	0.900192	0.960997		20
P07724	Serum albumin OS=Mus musculus OX=10090 GN=Alb PE=1 SV=3	149	148	392008	500900	302782	388624	361522	444477	464967	465390	338431	565197	473523	303453	540499	583236	292197	254409	379467	527433	441329	242771	393503	455460	408885	352668	1.29147	0.526888	0.855548		20
A0A0R4J036	Neurofilament 3, medium OS=Mus musculus OX=10090 GN=Nefm PE=1 SV=1	153	169	236867	282276	175884	257800	182676	282624	312436	247271	185202	313870	232976	253538	302458	344909	171288	217142	289883	272873	341541	277742	232147	253471	259439	276950	1.193	0.634154	0.884722		20
Q61554	Fibrillin-1 OS=Mus musculus OX=10090 GN=Fbn1 PE=1 SV=2	171	194	116713	133143	120928	109131	106611	163181	91722.8	121189	93862.4	142615	110022	70252.6	141985	127511	92672.9	66337.4	99251.5	170205	120642	65479.5	123613	110361	104196	97592	1.26663	0.557088	0.855732		20
P08551	Neurofilament light polypeptide OS=Mus musculus OX=10090 GN=Nefl PE=1 SV=5	138	146	175644	209783	128218	187205	136125	214427	225458	181823	148442	228085	165570	184083	204100	255821	128512	163154	220519	197865	189665	236796	171915	187185	187471	199966	1.16316	0.70113	0.904489		20
Q91Z83	Myosin-7 OS=Mus musculus OX=10090 GN=Myh7 PE=2 SV=1	71	13	7658.94	4646.27	5157.25	20749.6	10390.5	5319.37	4626.3	41859.1	15963.8	5689.54	8140.86	5120.53	4305.63	5670.69	15716.3	15230.7	7995.21	4684.86	7268.47	6375.65	7712.57	10744.4	6657.86	7663.78	1.61379	0.70681	0.906814		20
Q9JHU4	Cytoplasmic dynein 1 heavy chain 1 OS=Mus musculus OX=10090 GN=Dync1h1 PE=1 SV=2	190	174	82812.9	91912.8	66175.6	83743.1	71159.1	103728	101400	79127.5	69084	98881.9	82010.1	71481.5	86751.9	85981.9	68984.6	77281.6	89637.6	95059.1	80973.8	97094.3	82326.8	85220.7	77876.8	87663.7	1.12567	0.640685	0.887856		20
Q8VDD5	Myosin-9 OS=Mus musculus OX=10090 GN=Myh9 PE=1 SV=4	119	136	60106.7	66942.3	49198.3	65403	54790.4	72813.8	66886.7	61992	53657	69251.9	59274.2	59794.2	66426.1	72389.9	54968.4	60684	67238.9	69751.8	54024.4	72448.2	61026	61961.2	63051.8	64472.4	1.05647	0.897965	0.960997		20
F8VQJ3	Laminin subunit gamma-1 OS=Mus musculus OX=10090 GN=Lamc1 PE=1 SV=1	133	133	87899.9	103039	71716.5	92346.6	73555.1	112199	99560	91567.8	76286.4	114140	90915.3	78713.2	106749	110811	71250.7	73585.5	99605.4	108614	73291.8	106255	88941.7	93685	90249.8	90881	1.05333	0.972974	0.989437		20
P26039	Talin-1 OS=Mus musculus OX=10090 GN=Tln1 PE=1 SV=2	138	130	59966.8	67954.4	45657.9	64551.4	49388.5	72685.5	66409	61470.2	52248.9	68765.7	55756.6	60682.9	72474.8	68677.2	51970.5	58235.3	69897.8	69055	73185.9	74573.8	59215.8	60607.6	62944.2	68734	1.16074	0.37642	0.795178		20
P14873	Microtubule-associated protein 1B OS=Mus musculus OX=10090 GN=Map1b PE=1 SV=2	145	144	85797.3	97085.4	67801.4	88434.8	72540.9	103244	100356	86349.8	69748.7	101922	85222.5	76475.9	97872.9	97276.8	67817.4	76826.4	98627.3	103674	111652	93007.2	84883.4	87908.9	83827.1	96009	1.14532	0.553108	0.855732		20
Q8BTM8	Filamin-A OS=Mus musculus OX=10090 GN=Flna PE=1 SV=5	120	115	57108.3	59597.4	43776	68366.8	53132	67844.9	54510.1	55666.2	53466.7	63195.1	51102.7	64818.1	89480.1	83220.6	58542.3	68011	55696.5	73164.5	58347.1	64610	57651.9	55444.2	72909	63651	1.315	0.0523481	0.544172		20
E9Q6R7	Utrophin OS=Mus musculus OX=10090 GN=Utrn PE=1 SV=1	154	126	62089.3	70058.8	48637.3	64682.6	51171.1	76293.6	71483.1	62138.1	53614.2	72333.3	58329.1	54921.5	68007.8	66850.6	52402.8	59521.8	72413.6	69354.3	63509.1	79439.1	61370.3	63155.8	60143.7	68499.6	1.13893	0.52492	0.855241		20
O70318	Band 4.1-like protein 2 OS=Mus musculus OX=10090 GN=Epb41l2 PE=1 SV=2	120	122	83939.4	99876.2	64891.1	95249.7	69575.5	110560	108914	88161.5	67885	120925	88178.9	87607.6	106159	127298	65070.7	75332.6	101251	97601.8	68856.5	100133	85787.1	92982.9	93686.4	87513	1.09208	0.899287	0.960997		20
Q02566	Myosin-6 OS=Mus musculus OX=10090 GN=Myh6 PE=1 SV=2	1	1	66.8254	28.0146	146.3	62.0377	83.4847	14.4735	24.9009	54.1502	106.6	14.4807	127.611	76.3528	21.6816	32.2187	57.8085	91.0535	26.6135	18.1461	23.6138	31.7097	52.328	48.4006	41.9039	31.8792	1.64145	0.734436	0.918077		20
Q80UE4	Band 4.1-like protein 2 OS=Mus musculus OX=10090 GN=Epb41l2 PE=1 SV=1	3	5	998.43	1170.65	915.285	1446.07	1152.7	1587.74	1388.53	1402.17	1334.29	1468.25	1177.58	1925.62	1773.47	1206.3	1063.29	1060.52	1203.93	1031.98	1143.65	1290.72	1189.41	1350.45	1446.69	1142.31	1.26646	0.211749	0.680769		20
E9QPE7	Myosin-11 OS=Mus musculus OX=10090 GN=Myh11 PE=1 SV=2	125	77	41987.9	42065.4	29529.4	56992.5	38837.5	48760.8	33873	38494.3	35760	41458.2	34112.3	47120.2	76157.8	71739.2	53854.1	57333.6	33692.3	59569.1	34043	44265.5	42176.9	36629.7	61020.2	44443.8	1.66587	0.0191924	0.541077	1	20
P13541	Myosin-3 OS=Mus musculus OX=10090 GN=Myh3 PE=2 SV=2	6	5	7739	2517.22	20271.8	5472.03	12569.1	1007.21	1389.37	3982.07	8445.54	922.522	7699.65	6657.68	1007.23	805.14	17064.1	9925.78	1254.29	928.223	915.629	771.683	5489.24	3193.01	3098.14	1521.93	3.60676	0.364255	0.787944		20
P19246	Neurofilament heavy polypeptide OS=Mus musculus OX=10090 GN=Nefh PE=1 SV=3	100	116	140205	152613	101458	141066	105506	157359	159053	149789	110754	176554	136761	129401	173619	213059	95037.2	130191	163247	165224	181591	147113	131131	144825	146044	156476	1.19328	0.604137	0.872039		20
Q61292	Laminin subunit beta-2 OS=Mus musculus OX=10090 GN=Lamb2 PE=1 SV=2	98	95	62944	71904.4	50657.2	62867.3	51247.3	71828.7	70713.3	62569.1	56003.6	71526.2	60217.2	58806.1	72059.2	73007.3	52781.3	55568.3	73557.9	72818.3	77165.3	74953.3	61299.6	63922.3	63568.1	70336.7	1.14743	0.449375	0.83036		20
Q80X90	Filamin-B OS=Mus musculus OX=10090 GN=Flnb PE=1 SV=3	125	108	56652	62210.5	45091.2	59322.7	48349.8	67842.6	64988.6	59071.1	48934.7	68797.7	55128.9	49025.6	63261.6	65036.8	45598.1	53486.6	62391.4	66102.9	62633.7	60636.4	56024.9	58959.9	55070.3	60901.3	1.10588	0.671731	0.895535		20
A2AQB2	Nebulin OS=Mus musculus OX=10090 GN=Neb PE=1 SV=1	12	14	7536.06	3924	14890.9	6210.28	11755	2895.2	3338.34	5500.57	10973.3	2881.16	7929.12	8891.81	2853.02	2692.7	11274.3	9664.3	3484.43	2609	3043.71	3037.7	6731.85	5402.74	5267.96	3818.96	1.76275	0.523127	0.854445		20
P68134	Actin, alpha skeletal muscle OS=Mus musculus OX=10090 GN=Acta1 PE=1 SV=1	39	14	29132	18052.2	52352.4	24187.1	32590.1	19339.5	15983.2	25704.2	34000.2	19509.1	28591.3	39511.2	17723.3	19615.5	35818.9	30539.8	15532.1	15092	25805.3	20165.5	27362.7	23895.9	26484.7	20617.3	1.32717	0.588172	0.86575		20
P68369	Tubulin alpha-1A chain OS=Mus musculus OX=10090 GN=Tuba1a PE=1 SV=1	66	69	119923	139279	95155.1	125621	99212.8	140875	144949	126576	102055	158664	126207	119387	142280	163990	93400.8	106661	132291	135709	121539	130647	118654	130254	127004	124908	1.09777	0.828985	0.939151		20
P68372	Tubulin beta-4B chain OS=Mus musculus OX=10090 GN=Tubb4b PE=1 SV=1	13	13	12499.4	13655.2	10126.8	12925.5	9903.93	12854.1	14357.1	13054.1	10767.4	16100.8	12912.8	14851.6	14835.6	17060	9524.08	11894.8	15132.8	13069	17002.1	14425.6	11903.1	13321.7	13755.3	14198.1	1.19281	0.355888	0.783157		20
Q5SXR6	Clathrin heavy chain OS=Mus musculus OX=10090 GN=Cltc PE=1 SV=1	95	94	40748.3	45263.1	30337.3	41857.2	34386.5	48035.6	47365.9	43255.8	36311.3	48001.7	41283.3	37556.5	46588.9	44464.7	34956.1	38393.8	44548.3	43748.8	42770.7	45739.5	39621	43024.6	40609.4	42963.5	1.0859	0.669575	0.895434		20
Q9WTQ5	A-kinase anchor protein 12 OS=Mus musculus OX=10090 GN=Akap12 PE=1 SV=1	75	65	25708.2	30966.7	20889.7	27257.6	21339.1	33096.2	30574.3	24329.9	22425.2	29942	23003.3	22634.4	29247.8	29190.6	21843.5	24704.9	31951.8	29709.7	30000.6	32619.3	26155.1	25826.2	25489.3	29659	1.16359	0.424288	0.819598		20
P20152	Vimentin OS=Mus musculus OX=10090 GN=Vim PE=1 SV=3	95	99	107584	116849	77907.2	111089	87193	122663	112338	106098	94946.6	117014	96376.7	103782	124868	127006	87939.9	113379	122998	128397	119508	150464	102558	104999	109685	126346	1.23195	0.127571	0.613469		20
B1AR69	Myosin, heavy polypeptide 13, skeletal muscle OS=Mus musculus OX=10090 GN=Myh13 PE=1 SV=1	5	2	1082.48	439.401	1808.74	722.472	1035.6	479.998	344.016	669.313	1199.74	453.655	803.731	985.729	291.178	392.394	1099.59	1542.46	359.219	276.25	1009.15	602.46	822.215	631.868	593.222	621.945	1.38602	0.803599	0.931237		20
Q8R429	Sarcoplasmic/endoplasmic reticulum calcium ATPase 1 OS=Mus musculus OX=10090 GN=Atp2a1 PE=1 SV=1	83	96	92125.1	46305.3	169401	70674.1	124392	33631.6	38554.7	61173.8	115138	33601.6	108562	111672	33169.1	33099.3	135093	106414	37536.8	33525.7	40360	35325.6	77319.2	62976.7	63794.3	45308	1.70652	0.551449	0.855732		20
P19096	Fatty acid synthase OS=Mus musculus OX=10090 GN=Fasn PE=1 SV=2	96	102	51632.6	53139.5	35969.8	55125.6	38402.2	67275.6	45580.2	45584.5	44529.3	71713.1	48302.9	49389.4	65916	52930.5	44587.7	69454.9	53569.7	63022.2	61621.7	48770	49125.6	50253	52648.5	58830.2	1.19755	0.465235	0.835901		20
P52480-2	Isoform M1 of Pyruvate kinase PKM OS=Mus musculus OX=10090 GN=Pkm	6	72	22073.6	20627.8	24349.2	21067.4	26262.9	17844.5	20932.6	19952.6	24873.3	19442.2	22978.4	22959.9	20365.2	18653.3	24486	21806.8	20214.3	17780.1	19371.6	16082.3	21871.5	21543.9	21497.3	18947	1.15435	0.237894	0.712645		20
E9QN70	Laminin subunit beta-1 OS=Mus musculus OX=10090 GN=Lamb1 PE=1 SV=1	88	80	56042.7	61982.9	43530.1	57341.2	44576.3	66410.7	62492.1	57537	48228.7	66289.4	50483.4	47259.7	60662.4	59358	44334.3	50145.4	63114.5	64138.9	63546.2	66337.4	54312.3	56589.3	52409.2	61159.8	1.16697	0.438938	0.824381		20
O88990	Alpha-actinin-3 OS=Mus musculus OX=10090 GN=Actn3 PE=2 SV=1	86	92	74038.1	37723.6	142613	57828.4	101400	29663.4	31378.9	44080.1	94401.2	29123.7	77065.1	84243.2	30632.2	29583.8	107822	86580	31374.9	28104.9	35647.2	28234.4	64087.1	49362	53563.4	37767.4	1.69689	0.506857	0.849733		20
Q9CWF2	Tubulin beta-2B chain OS=Mus musculus OX=10090 GN=Tubb2b PE=1 SV=1	2	3	2513.83	3094.29	1826.58	2959.32	2197.99	3441.62	3245.87	2888.81	2367.04	3236.79	2621.76	3475.35	3971.59	3552.18	2270.26	2441.8	3452.32	3198.99	3496.32	3966.13	2612.68	2850.97	3248.13	3270.11	1.25163	0.258471	0.722415		20
Q9D6F9	Tubulin beta-4A chain OS=Mus musculus OX=10090 GN=Tubb4a PE=1 SV=3	12	11	5522.46	6400.55	3987.8	5930.9	4462.31	6471.7	6935.43	5906.78	4701.19	7446.01	5573.91	6155.94	6653.53	7605.29	4442.86	5238.49	7018.42	5950.22	6459.07	6676.37	5376.05	6033.14	6099.32	6236.46	1.16004	0.548667	0.855732		20
P99024	Tubulin beta-5 chain OS=Mus musculus OX=10090 GN=Tubb5 PE=1 SV=1	70	10	32369.9	37339.4	26490.1	34106.6	23414	30745.7	37877.6	33467.6	24493.8	45496.7	34196.5	31260.5	37795.3	56432.7	22315.1	29303.5	36853.3	37999.1	35129.5	34425.7	30379.6	34419.5	34925.3	34605.5	1.14963	0.713998	0.910753		20
Q8VDN2	Sodium/potassium-transporting ATPase subunit alpha-1 OS=Mus musculus OX=10090 GN=Atp1a1 PE=1 SV=1	80	80	65349.6	73780.4	49997.5	68187.7	55710.4	83224	78829	68750.9	57101.1	79403.5	67191.4	59555.6	75471	75133.7	53613	56460.1	73401	76452.9	70195.8	68287.2	65113.4	69751.3	65230.7	68595.8	1.07123	0.856832	0.947046		20
Q7TMM9	Tubulin beta-2A chain OS=Mus musculus OX=10090 GN=Tubb2a PE=1 SV=1	22	45	36600.4	41751.1	29075.8	38469.7	30722.5	47659	41669.7	37594.1	31326	46438.4	35975.1	33305.2	41517.8	45042.3	29889.3	33419.2	43654.8	42909.4	32798.3	43176.8	36846.9	38260	36937.8	38863	1.05472	0.945255	0.978295		20
P63017	Heat shock cognate 71 kDa protein OS=Mus musculus OX=10090 GN=Hspa8 PE=1 SV=1	81	87	82299.4	89450.4	67977	83800.9	74298.2	93641.3	89997	82441.7	77305.2	90868.5	78115.3	77177.6	88009.5	90374.3	73336.2	80621.4	93226.5	92067.9	80837.2	100691	81440.3	83550	81911.7	89153.9	1.09472	0.480883	0.840147		20
A0A0A0MQA5	Tubulin alpha chain (Fragment) OS=Mus musculus OX=10090 GN=Tuba4a PE=1 SV=1	12	11	11390	13692.5	9805.35	12163.9	9934.41	13435.8	14324.5	12703.1	9993.81	16245.8	12958.7	10919.5	13907.8	15802.8	9075.85	8940.01	11814.3	13226.2	11049.6	10062.5	11636.6	13079.9	12148.4	10920.6	1.19772	0.458492	0.834551		20
P52480	Pyruvate kinase PKM OS=Mus musculus OX=10090 GN=Pkm PE=1 SV=4	61	3	9741.67	8643.87	12173.4	7769.5	7406.76	9187.08	8725.97	9015.95	7917.26	9333.13	8455.38	10218.4	9060.05	6781.03	7557.89	9551.3	8249.95	8412.3	20933.2	8451.64	9029.4	8675.85	8299.51	10323.8	1.24391	0.548306	0.855732		20
A2ASS6-3	Isoform 3 of Titin OS=Mus musculus OX=10090 GN=Ttn	3	2	1925.28	712.976	4248.24	1494.73	2903.63	538.719	557.46	1414.08	2964.08	626.044	1934.67	1858.89	472.578	575.054	3024.82	2630.69	660.751	492.095	459.638	451.662	1545.64	1231.28	1111.82	707.746	2.18389	0.452136	0.831945		20
Q9ERD7	Tubulin beta-3 chain OS=Mus musculus OX=10090 GN=Tubb3 PE=1 SV=1	33	69	77660.5	89190	62557	81056.8	62999.1	91362.9	92809.3	79985.8	67419.3	97518.8	77828.4	75478.1	87818.5	96840.8	62970.5	70939.9	89416	86053	83177.5	90733.9	76609.2	82399.2	79735.3	83747	1.09317	0.775392	0.924723		20
Q3UH59	Myosin-10 OS=Mus musculus OX=10090 GN=Myh10 PE=1 SV=1	63	46	16601.8	19071.3	14417.4	17220.7	15208.4	20458	18823.3	15686.5	15040.5	16964.9	15349	14162.3	16314.5	15336.3	14568	16060	18759.7	18771.5	17390	21132.7	17037.4	16316.4	15073.2	18346.2	1.21713	0.0748811	0.574208		20
P62737	Actin, aortic smooth muscle OS=Mus musculus OX=10090 GN=Acta2 PE=1 SV=1	7	47	14236.1	13097.2	14455.4	14401.8	22734.2	9171.81	12415.5	12469.2	22138.2	8185.08	20013.8	16782	17422.1	8271.31	21903	16301.6	12331.5	14284.2	8828.76	8146.72	14169.6	14120.8	15170.7	11561	1.31223	0.666029	0.893559		20
P10493	Nidogen-1 OS=Mus musculus OX=10090 GN=Nid1 PE=1 SV=2	74	70	38920.3	43913.6	30360	38241.7	30758	44347.2	44220.5	38724.6	32749	46190.9	37782.3	34017.2	42572.2	46274.2	31270.4	33297.2	43663.6	45077.9	45512.7	41640.5	37331.3	39639.7	38047.3	41574.6	1.11367	0.689214	0.900875		20
Q921I1	Serotransferrin OS=Mus musculus OX=10090 GN=Tf PE=1 SV=1	84	94	79892.5	90775.1	67841.5	83454	69597.7	86528.6	91505.7	86478.1	66752	112045	84974	78918.6	95774.6	108387	65683.2	63641.4	84811	95387.8	95742.7	61862.2	79224.9	87156.4	85647.6	78857.5	1.10524	0.752161	0.918828		20
O08553	Dihydropyrimidinase-related protein 2 OS=Mus musculus OX=10090 GN=Dpysl2 PE=1 SV=2	43	51	41471.2	46888.5	32060.6	42691.1	32511.8	46757.6	47829.8	40872.1	35478.6	47788.2	38876.8	41152.1	48186.9	50829.6	33880.7	36900.4	47649.1	45063.8	48709.9	50550.4	39918	41881.3	42988	45504.2	1.13994	0.57544	0.863883		20
A6ZI44	Fructose-bisphosphate aldolase OS=Mus musculus OX=10090 GN=Aldoa PE=1 SV=1	59	67	81613.8	53786.1	141418	68041.4	109400	43399.5	50547.1	62302.9	97451.1	47566.9	87355.2	75021	50833.1	43875.7	101035	79996.1	48784.7	49247.8	54726.9	40699	76507.2	66239.5	64121.9	53248.2	1.4368	0.447678	0.82946		20
E9Q035	Predicted gene 20425 OS=Mus musculus OX=10090 GN=Gm20425 PE=4 SV=1	1	1	306.226	299.59	294.056	296.027	280.825	313.637	276.564	294.423	286.527	368.46	370.453	268.088	299.649	357.705	302.398	345.354	335.927	337.197	210.123	270.919	298.217	316.673	305.315	294.809	1.07416	0.853318	0.946228		20
P68373	Tubulin alpha-1C chain OS=Mus musculus OX=10090 GN=Tuba1c PE=1 SV=1	3	2	346.398	355.701	198.586	227.354	229.872	245.015	437.724	318.818	276.384	307.998	251.92	417.885	407.371	315.224	265.729	315.416	313.094	260.28	841.108	410.668	260.614	312.762	345.562	388.748	1.49166	0.204236	0.675357		20
P63260	Actin, cytoplasmic 2 OS=Mus musculus OX=10090 GN=Actg1 PE=1 SV=1	61		115862	92553.6	162482				89583.5	110426				150623	101728			132697	86775.8	88612.9			120331	99460.4	123784	100674	1.24456	0.688762	0.900875		10
G5E846	Peripherin OS=Mus musculus OX=10090 GN=Prph PE=1 SV=1	61	66	73398.7	85126.5	57238.5	77260.3	61034.5	88830.5	83460.2	71643.5	60353.9	85353.3	66803.7	73099.2	85325.1	95482	57727	68135.3	90056.2	85551.7	87312.6	92877.1	72876.8	72891.4	76572.4	84298.5	1.15673	0.476858	0.840147		20
Q9WUB3	Glycogen phosphorylase, muscle form OS=Mus musculus OX=10090 GN=Pygm PE=1 SV=3	81	92	74824.8	40137.5	141645	60909.9	109203	28821.6	35561.3	45751.7	104818	29020.4	76514.5	87441	33399.8	27549.5	116439	93369.3	34977.7	29769.6	33889.6	29713.7	65852.6	51958.1	55324.5	39642.2	1.66117	0.561352	0.856547		20
P27546-2	Isoform 2 of Microtubule-associated protein 4 OS=Mus musculus OX=10090 GN=Map4	73	83	55075.2	62965.2	43771.6	52784	43811.5	68419.6	63267.4	49370.5	40829	58154.7	44662.4	45854.8	58420.7	55610.5	41107.8	50480.4	64395.1	64067.3	91489.8	60798.9	53713.9	50585.8	49746	64979.5	1.30622	0.148533	0.633101		20
Q8VCE0	Sodium/potassium-transporting ATPase subunit alpha OS=Mus musculus OX=10090 GN=Atp1a3 PE=1 SV=1	30	32	16238.1	18024.8	11800	16712.5	12157	17156.1	18633.9	16584.4	13548.2	20731.3	18424.9	14385.3	17740.1	20771.5	11704.8	13134.5	17970.1	18516.4	15842.8	15978.4	15139	17409.4	15782.5	16172.5	1.14997	0.656882	0.891746		20
P27546	Microtubule-associated protein 4 OS=Mus musculus OX=10090 GN=Map4 PE=1 SV=3	1	1	286.823	285.76	216.386	291.905	218.037	349.983	318.945	263.172	227.977	322.677	277.967	335.341	258.77	324.116	259.739	300.39	419.834	268.622	296.711	384.931	270.88	279.847	292.354	329.249	1.21548	0.299841	0.756025		20
Q14BI5	Myomesin 2 OS=Mus musculus OX=10090 GN=Myom2 PE=1 SV=1	82	90	60296.5	27701.4	126209	44156.3	84160.8	19711.7	22595.5	31235.6	75547.5	19625.1	58910.7	61718.1	19623.3	20619.7	86059.5	67883.7	22328.3	18987.6	27087.1	22700.9	49902.1	36139.3	38288.3	28156.6	1.77231	0.54336	0.855732		20
P14824	Annexin A6 OS=Mus musculus OX=10090 GN=Anxa6 PE=1 SV=3	9	9	979.711	1055.43	773.446	950.808	823.334	985.121	1017.58	962.334	931.656	1095.96	947.064	1010.97	1041.73	1031.64	891.143	890.169	1051.92	963.478	986.687	1103.36	922.612	989.157	991.957	996.412	1.07999	0.45614	0.834443		20
A0A2R8W6R6	Peripherin OS=Mus musculus OX=10090 GN=Prph PE=1 SV=1	2	1	1071.61	1124.31	810.751	1075.17	906.812	1558.07	1115.22	1031.32	729.087	873.43	758.19	778.797	993.756	687.694	986.533	966.287	1296.87	1316.95	1108.37	1822.51	1067.98	889.013	851.241	1272.29	1.49463	0.0363383	0.541919	2	20
Q5XKE0	Myosin-binding protein C, fast-type OS=Mus musculus OX=10090 GN=Mybpc2 PE=1 SV=1	85	89	76225.2	36546.6	156757	57428.4	109911	24512.8	29597.2	35908.7	92354.2	24105.9	79498.6	76683.6	26772.1	24517.8	110478	87007.8	28692.4	25295.7	30869.6	25810.5	63819.8	45172.9	48560.7	34700.8	1.83914	0.496288	0.849116		20
A2ARP8	Microtubule-associated protein 1A OS=Mus musculus OX=10090 GN=Map1a PE=1 SV=1	80	94	39244.8	47886.1	29694.4	42934.3	32813.8	51367.5	47637.7	38578.7	32869.4	46950.3	38371.3	34419.4	44562.6	45152.5	32073.4	35816.3	50554.2	47518.4	39787.7	53592.3	39905.8	40489.9	38605.6	44948	1.16429	0.611937	0.875328		20
A2A863-2	Isoform 2 of Integrin beta-4 OS=Mus musculus OX=10090 GN=Itgb4	2	2	1260.06	1420.14	993.603	1215.62	1004.35	1448.02	1442.07	1398	981.923	1446.87	1185.72	959.317	1501.75	1223.05	880.842	1043.37	1396.94	1747.47	2471.25	1305.07	1210.32	1277.02	1116.16	1523.75	1.36517	0.241825	0.714172		20
P15331-3	Isoform 5b of Peripherin OS=Mus musculus OX=10090 GN=Prph	1	1	833.313	1028.2	602.21	771.837	515.466	983.624	1017.18	765.261	637.272	848.818	598.458	675.066	880.015	641.662	631.448	756.444	1070.8	1044.43	1951.17	1093.16	765.946	759.06	700.439	1125.3	1.60657	0.0521341	0.544172		20
Q64727	Vinculin OS=Mus musculus OX=10090 GN=Vcl PE=1 SV=4	87	84	46268.6	51495.6	37121.2	49082.8	38375.1	55038.2	49870.5	47492.1	40165	52318	42822.8	48294.4	55641	57546	41076.1	47464.2	51158.8	51958	54437.8	55902.7	45749.5	46315.7	50202.4	52102	1.13885	0.326676	0.769726		20
P97927	Laminin subunit alpha-4 OS=Mus musculus OX=10090 GN=Lama4 PE=1 SV=2	69	63	34965.2	40623.5	26311.5	36653.5	27829.2	42384.9	41384.2	35125.7	30516.5	41475.1	33852.4	30324.3	38836.4	41490.7	28880.3	32043.9	41420.1	40516.5	34938.5	43530.3	34255.6	36213.8	34466.4	38241.7	1.11636	0.688096	0.900875		20
F8WIT2	Annexin OS=Mus musculus OX=10090 GN=Anxa6 PE=1 SV=1	67	77	51916.2	58343.5	40388	54570.9	43318.1	63152.1	58221.7	53486.5	45262.1	60988.3	53521.6	49496.5	60661.6	65043.4	47705.8	50753.2	59652.6	54497.4	45981.5	57873.4	51317	54021.7	55247.9	53518.8	1.0766	0.859811	0.94842		20
F7DBB3	AHNAK nucleoprotein 2 (Fragment) OS=Mus musculus OX=10090 GN=Ahnak2 PE=1 SV=1	63	61	47462.2	55294.3	37042.1	49310	38797.1	54107	54764.3	47757.3	38222.2	55515.7	42806	48038.5	57230.1	56543.5	35111.6	44030.5	55333.6	55295.8	78435.8	53400	46464.2	47332	48335	56272.7	1.2111	0.377217	0.795464		20
P07310	Creatine kinase M-type OS=Mus musculus OX=10090 GN=Ckm PE=1 SV=1	56	67	144479	66895	298439	118035	217219	47483.9	55474.8	99303.3	203894	56804.3	176506	182832	51950.1	47566.9	208139	178915	58578.6	46924.2	60104.5	48039	123287	102405	98474.6	67679.4	1.82164	0.52964	0.855732		20
P17182	Alpha-enolase OS=Mus musculus OX=10090 GN=Eno1 PE=1 SV=3	42	44	32059.1	33067.8	28441.9	32316.4	26360.2	31677.6	31638.7	30924.4	26971.7	35344	32021.4	28961.6	33465.1	37734.4	26184.7	31301.6	34894.8	33462.8	37266.8	32340.7	30554.4	31263.4	31282.4	33790.3	1.10591	0.450155	0.830523		20
A0A0A0MQF6	Glyceraldehyde-3-phosphate dehydrogenase OS=Mus musculus OX=10090 GN=Gapdh PE=1 SV=1	57	61	116602	88608	168108	108326	154011	76967.8	86930.8	100252	147196	84857.8	123873	120066	86576.6	76710.7	143727	128201	88045.9	80339.5	73606.9	74452.7	114304	106161	103467	86949.2	1.3146	0.422077	0.819052		20
P56480	ATP synthase subunit beta, mitochondrial OS=Mus musculus OX=10090 GN=Atp5f1b PE=1 SV=2	55	48	36634.8	34043	36511.9	35730.5	38040.9	33488.1	33358.7	41263.3	42001.1	31869.5	33254.5	37622.2	34852.8	29217.9	39656.8	38547.5	36610.3	32497	39500.5	39181.5	35707.2	36095.4	35108.5	37172.8	1.0588	0.847446	0.944458		20
Q6PIE5	Sodium/potassium-transporting ATPase subunit alpha-2 OS=Mus musculus OX=10090 GN=Atp1a2 PE=1 SV=1	23	23	11498.7	11901.6	9515.83	11460	10563.1	12819	11781.1	12417.3	10858.4	12250.7	12635.6	8957.84	11731.5	12499.2	10629.8	10226.4	12471.7	13621	10416.8	9990.48	11244	11971.5	10870.3	11257.3	1.1013	0.636537	0.886132		20
O35452	Tenascin X OS=Mus musculus OX=10090 GN=Tnxb PE=1 SV=1	80	79	27307.1	30110.2	23593.1	27456.9	23158.2	33516.3	27804.9	27236.5	23937.7	28745.8	23674.9	24299.3	28560.2	29292.4	23948.9	26424.6	32559.9	32296.5	31968.8	34492.3	27293.8	26196.5	26414.9	31423.8	1.19954	0.0792368	0.578875		20
Q6P5H2	Nestin OS=Mus musculus OX=10090 GN=Nes PE=1 SV=1	74	58	26601.4	29908.1	21991.8	27696.1	23183.4	34013.7	31122.8	25030.8	23428.1	29860.7	22820	24089.6	29725.7	26083.2	22270.6	27145.9	32077.7	29380.4	31263.6	36454.9	26938.1	26238.7	25395.9	31113.7	1.22515	0.151978	0.634562		20
A0A1L1SQ51	Talin-2 OS=Mus musculus OX=10090 GN=Tln2 PE=1 SV=1	55	40	15431.6	16745.7	12217.6	14809.7	12569.8	16245	15794.6	15246.3	13596.2	14120.5	13946.3	14587.7	16377.5	13716.7	13814.2	14703.5	18100.4	16193	23900.6	18678.9	14565.2	14517.1	14586.6	18065.1	1.2444	0.0361438	0.541919	2	20
Q8CI94	Glycogen phosphorylase, brain form OS=Mus musculus OX=10090 GN=Pygb PE=1 SV=3	45	45	24338.8	26757.9	17725.2	24705.5	19360.9	28284.6	27465.2	24195.7	20210.5	28801.1	24292.9	20511.4	25587.8	26358.7	19821.5	21933.4	26166.5	26823.9	23334.8	26335.3	23206.1	24808.3	22883.5	24841.8	1.08558	0.7399	0.918828		20
P17183	Gamma-enolase OS=Mus musculus OX=10090 GN=Eno2 PE=1 SV=2	45	41	18009.2	18769.2	17201.1	17966.8	18966.6	18063.8	19677.4	17179.6	19012.3	18193.3	18306.6	17879.8	19374.3	14947.3	19758.4	17590	18422.6	17511.9	19353.2	17046.8	18153.5	18454.7	17884.5	17966.7	1.03188	0.898577	0.960997		20
Q9JJZ2	Tubulin alpha-8 chain OS=Mus musculus OX=10090 GN=Tuba8 PE=1 SV=1	3	4	955.667	905.82	1188.25	978.814	1154.33	808.819	898.659	999.327	1184.43	802.386	981.391	940.614	933.242	618.467	1297.17	979.028	893.485	880.927	949.738	799.478	989.744	965.178	916.072	898.352	1.10173	0.793047	0.926905		20
A8DUK4	Beta-globin OS=Mus musculus OX=10090 GN=Hbb-bs PE=1 SV=1	42	43	115591	128332	58962.4	128930	56381.9	66792.3	177016	86507.1	77892.1	86421.8	63058.2	327287	91605.9	158452	99829.8	128937	193339	82947.4	252969	399797	86697.9	91745.5	147572	183688	2.11871	0.0713373	0.570748		20
S4R1P5	Dystonin OS=Mus musculus OX=10090 GN=Dst PE=1 SV=1	80	52	21949.5	25157.4	17372.6	23271.2	19035.9	26923.8	24907.2	22029.1	19760.1	24204.6	20976.9	20087	23768.1	21805.3	19429.7	21294.1	26313.4	25097.9	24334.9	28233.9	22033.4	22292	21207.2	24946.8	1.17634	0.24683	0.714172		20
E9PYB0	AHNAK nucleoprotein 2 (Fragment) OS=Mus musculus OX=10090 GN=Ahnak2 PE=1 SV=8	26	24	13560.6	16341.3	10110.2	14789.2	11335	17507.7	16234.2	13802.1	11310.7	15974.2	12361	12213.3	16175.4	14973.2	10470.4	12582.3	16886.1	16234.2	19113.4	16305	13687.4	13799.6	13266	16079.6	1.21209	0.38664	0.800755		20
P21550	Beta-enolase OS=Mus musculus OX=10090 GN=Eno3 PE=1 SV=3	47	63	65934.8	37437.9	121133	54357.2	97685.5	28115.1	33788.1	47955.4	86220.8	32755.5	73243.5	75771.4	32274.6	26843.8	88869.7	72496.9	33555.3	31240.3	36345.2	27151.6	59559.8	50705.3	49146.3	37584.4	1.58469	0.52031	0.853667		20
Q8VHX6	Filamin-C OS=Mus musculus OX=10090 GN=Flnc PE=1 SV=3	64	57	27963.2	19073.7	42465.2	27447.1	40440.5	17299.6	17839.6	41987.3	42552.4	16856.7	24466.5	27255	17572.9	15927.5	42480.8	33352.8	19301.8	17976.9	19240.5	18076.9	27525.4	26531.1	23859.3	20939.1	1.31455	0.666267	0.893559		20
Q61001	Laminin subunit alpha-5 OS=Mus musculus OX=10090 GN=Lama5 PE=1 SV=4	65	64	19349.5	22115.3	15480.2	20049.3	17234.9	23798.2	21984.5	20041.4	18006.9	22511.6	18953.6	17778.3	22667	22233.8	17326.3	18523.5	22822.8	23604.3	21087.3	23164.8	19470	20226.3	19849.6	21756.4	1.11743	0.541463	0.855732		20
Q01853	Transitional endoplasmic reticulum ATPase OS=Mus musculus OX=10090 GN=Vcp PE=1 SV=4	64	58	27512.8	30011.6	23252.3	28861.7	23824.2	29555.6	30328.7	27588.7	25065.1	30993.6	26612.9	27983.8	30628.5	32111.6	24439.8	27214.6	31650.2	30027.5	30487.1	34247.4	27032	28028.8	28638.4	30640	1.13347	0.269288	0.730403		20
S4R1W1	Glyceraldehyde-3-phosphate dehydrogenase OS=Mus musculus OX=10090 GN=Gm3839 PE=1 SV=1	3	1	1061.12	640.364	1926.11	813.518	1309.94	735.055	650.552	856.767	1165.19	701.645	1047.48	690.043	679.378	574.313	987.327	899.138	587.728	797.311	923.425	530.618	1004.16	862.504	718.041	729.395	1.39847	0.28192	0.74354		20
Q62234-2	Isoform 2 of Myomesin-1 OS=Mus musculus OX=10090 GN=Myom1	76	82	47852.6	25865.4	90033.8	39235.2	72200.3	16246.4	22355	35189.6	69619.1	16338.6	49558.1	56716	19633.2	16139.4	77961.8	58002.3	21740.4	18699.2	21643.4	17145.3	41527.3	33835.3	34404.6	24456.9	1.69798	0.583869	0.865631		20
A0A140T8W1	Collagen alpha-5(VI) chain OS=Mus musculus OX=10090 GN=Col6a5 PE=1 SV=1	69	60	29881.7	35928.1	22901.2	30541.8	24684.2	42484.9	32939.2	31013.4	25231.3	31581.4	29567	24931.7	34137	32364.5	26832.4	29776.7	34354.9	34714.3	27624.2	39666.5	30388.4	29942.5	29320.8	32962.3	1.12419	0.727315	0.915921		20
P11499	Heat shock protein HSP 90-beta OS=Mus musculus OX=10090 GN=Hsp90ab1 PE=1 SV=3	34	61	28318.4	30361.6	23016.9	30045.8	27360.2	34534.4	31446.9	31451.6	27256.1	32732.3	27616.9	30426.7	32198.6	30844.2	25699.7	29881.8	29631.6	30828.7	28336	33137.3	28725.4	30017	29685.8	30321.8	1.05557	0.820484	0.938548		20
P97457	Myosin regulatory light chain 2, skeletal muscle isoform OS=Mus musculus OX=10090 GN=Mylpf PE=1 SV=3	46	46	82610.2	36536	167512	59531.8	118464	25139.6	29256.2	56117.3	109897	24647.4	82225.6	73584.6	26216.8	25011.9	119481	101895	29188.8	24132.1	35901.7	26748.1	66898.4	51596	49000.8	36955.1	1.81026	0.566672	0.860032		20
P16330	2',3'-cyclic-nucleotide 3'-phosphodiesterase OS=Mus musculus OX=10090 GN=Cnp PE=1 SV=3	56	62	48213.2	56397.9	38639.2	52812.1	46158.2	59581.9	60792.1	54835.6	40888.1	74179.8	58210.8	47181.8	63150.1	67248.6	37093	41366.5	46911.4	58848.8	38806.5	41357.7	49803.4	56749.1	52213.3	44939.2	1.2628	0.351954	0.781613		20
Q3V117	ATP-citrate synthase OS=Mus musculus OX=10090 GN=Acly PE=1 SV=1	2	69	5341.76	5812.91	3923.35	6113.75	4501.27	7163.89	6757.02	6214.09	4724.96	7516.05	5716.08	5205.95	6775.19	6517.46	4523.76	5323.98	6543.04	7353.68	6161.55	6312.22	5371.4	6111.16	5678.71	6304.91	1.17379	0.480043	0.840147		20
Q91V92	ATP-citrate synthase OS=Mus musculus OX=10090 GN=Acly PE=1 SV=1	60	1	5332.07	6227.52	3961.91	6547.85	4355.6	7039.24	6677.59	5383.84	3831.45	9402.96	6392.77	4804.69	5985.03	7197.34	3659.41	5149.17	5751.2	5997.6	2136.63	4707.37	5457.13	6075.83	5246.01	4470.91	1.35897	0.523739	0.854766		20
Q00897	Alpha-1-antitrypsin 1-4 OS=Mus musculus OX=10090 GN=Serpina1d PE=1 SV=1	47	42	47640.5	56656.9	35810.7	53013.8	41345.6	44530.4	59581.1	51682.2	42122.6	63735.2	44019.7	60976	54481.5	64637	45201.3	43178.7	59615.6	48018.2	58707.7	60328.1	45967.7	51546.4	55816.2	53487.2	1.21425	0.300077	0.756025		20
Q61838	Pregnancy zone protein OS=Mus musculus OX=10090 GN=Pzp PE=1 SV=3	54	42	20317.4	24933.9	13488.7	25032.7	16854.8	21679.6	25927.5	17225.6	18560.8	21635.8	16814.7	37168	20535.8	24487.1	23840	21378.5	29283.9	19638	35657.9	25334	19921.4	19764.2	25836.4	25651.5	1.30723	0.139831	0.621356		20
P48678	Prelamin-A/C OS=Mus musculus OX=10090 GN=Lmna PE=1 SV=2	62	51	38490.8	42716.6	31695.6	43217	35191.7	48414.5	41736.4	41160.7	38508.2	46852.6	37554.9	40741.8	46755.1	43794.7	35343.6	38654.3	44174.7	45212.4	30645.9	51815.3	39567.4	41038.4	41438.1	41466	1.04798	0.944756	0.978295		20
Q3UGX2	Spectrin beta chain OS=Mus musculus OX=10090 GN=Sptb PE=1 SV=1	57	51	18972.7	20123.9	13681.4	18876.6	15469.7	17768.1	23224.3	17553.2	17215.4	17223	15822.8	26287.1	17091.2	16559.3	17369.6	19187.9	25794.2	17814.6	25558.2	37867.8	17331.5	18043.5	18959.9	24334.6	1.40407	0.0744374	0.574208		20
Q02053	Ubiquitin-like modifier-activating enzyme 1 OS=Mus musculus OX=10090 GN=Uba1 PE=1 SV=1	53	48	21131.5	23777.7	16395.7	21628.7	16987.6	23845.3	23931.5	21110	18556.5	24384.4	20601	20124.8	23808.2	26365.8	18283.6	20252.5	24812.8	23211.8	23007.7	24895.8	20404.8	21606.8	21922.5	23172.5	1.13564	0.505632	0.84973		20
A0A087WSN6	Fibronectin OS=Mus musculus OX=10090 GN=Fn1 PE=1 SV=1	1	1	166.528	202.325	151.618	196.549	188.094	177.834	199.754	180.71	202.033	171.087	160.311	198.925	181.65	175.621	180.08	211.034	207.866	188.837	201.408	236.233	179.621	182.061	183.862	208.511	1.16083	0.0665419	0.564599		20
P22599	Alpha-1-antitrypsin 1-2 OS=Mus musculus OX=10090 GN=Serpina1b PE=1 SV=2	9	3	2602.41	2952.6	1903.68	2051.72	1486.3	1769.44	3175.89	2700.98	1821.96	3748.45	2708.04	4234.08	2981.94	8660.43	1696.65	2403.08	3005	2612.63	2720.34	1908.96	2071.12	2754.78	3690.6	2501.62	1.78193	0.143997	0.626574		20
A0A087WR50	Fibronectin OS=Mus musculus OX=10090 GN=Fn1 PE=1 SV=1	57	38	18061.2	19370.9	15861.4	19304.7	17224.9	23222.2	21044.1	18651.7	16915.7	21309.8	17082.3	18516.8	19182.8	18289	16906.3	19830	20047.3	20417.4	18968.4	21760.3	18706.6	18908.3	18204.5	20184.4	1.10876	0.436961	0.82131		20
Q99KI0	Aconitate hydratase, mitochondrial OS=Mus musculus OX=10090 GN=Aco2 PE=1 SV=1	52	39	23706.7	19557.2	28413.9	22943	27658.7	19355.6	19219.7	29890.7	27790.5	19304	22528.5	22679	19871.6	18931.2	26455.2	23861.7	20082.3	19559.1	22912.1	18962.8	23343.5	23351.3	21796.5	20987.8	1.11262	0.649154	0.887947		20
P07901	Heat shock protein HSP 90-alpha OS=Mus musculus OX=10090 GN=Hsp90aa1 PE=1 SV=4	64	30	29352.4	31309.4	21684.9	31000.5	24290.1	38003.8	32910.2	31976.2	22332.5	35686.6	28305.9	27863.8	32364.3	34780.8	23090.4	30306.7	31459.8	33548.8	26597.3	38688.7	28797.2	29860.4	29172.2	31877.1	1.10695	0.803244	0.931237		20
Q04857	Collagen alpha-1(VI) chain OS=Mus musculus OX=10090 GN=Col6a1 PE=1 SV=1	44	54	36881.5	41605.5	29380.6	37315.6	30739.9	45148.3	39979.5	37828.2	31426.1	45940.4	36408.3	31921.6	42311.6	46398.3	29715	33189	39034.2	44111.8	33417.7	39733.9	36423	38024.9	36940.8	37672.7	1.04398	0.97105	0.988138		20
Q7TPR4	Alpha-actinin-1 OS=Mus musculus OX=10090 GN=Actn1 PE=1 SV=1	45	24	13643.1	13976	11101.2	16022.8	12809	15972.2	13090.2	14347.3	12209.5	14704.8	12515.3	14688.8	19014.6	18535.3	14405	15254.3	13385	15898.1	11666.2	15558.6	13810.6	13337.1	16525.2	14257.8	1.23904	0.1074	0.597852		20
P09411	Phosphoglycerate kinase 1 OS=Mus musculus OX=10090 GN=Pgk1 PE=1 SV=4	53	58	48751.6	38329.9	72427.7	45987	64165.1	35976.6	38460.7	41121.9	55480.1	39424.3	50809.4	50598.3	38481.7	37863.8	54620.6	49981.5	37148.6	36972.5	34728.4	33219	49305.8	44564.3	44796.3	37996.2	1.29765	0.27287	0.734992		20
A0A0R4J0I1	MCG1051009 OS=Mus musculus OX=10090 GN=Serpina3k PE=1 SV=1	38	43	54254.2	63167.7	43592.9	58740.3	49642.3	45120.1	69481.2	58263.6	49481.8	68915.4	48174.2	73549.7	62153.2	67550.7	52139	45642.4	57275.5	60206.1	82205.5	65617	51949.8	58152.5	63344.5	61063.1	1.21934	0.306011	0.761065		20
P51885	Lumican OS=Mus musculus OX=10090 GN=Lum PE=1 SV=2	46	43	45091.3	52038	35533.7	49963.2	36350.8	55560	52536	47607.6	38590.7	60561.3	45832.5	45491.6	55713.7	63640.2	36088.8	41834.4	50315.4	55267.5	43624.7	51216.9	45098.6	48483.8	49119	48191.4	1.08915	0.866789	0.951054		20
Q9Z0F7	Gamma-synuclein OS=Mus musculus OX=10090 GN=Sncg PE=1 SV=1	40	48	40697.3	44117.5	31125.7	42773.6	30965.6	41619.3	47346.1	40640.4	34025.7	46499.6	36883.2	43239.5	50929.6	55335.6	29070.5	37181.1	48494.9	44512.2	66831.3	44280	38145.3	40744.2	43383.8	47330.1	1.24078	0.369047	0.791073		20
E9PWE8	Dihydropyrimidinase-related protein 3 OS=Mus musculus OX=10090 GN=Dpysl3 PE=1 SV=1	50	48	27424.5	31839.3	22395.8	29179.6	23654	32043.4	30954.1	27512.2	23831.9	32219.7	26819.7	26419.2	31683.3	32147.8	23166.7	25092.3	31198.4	32071.6	32402.9	31124.9	27500	28105.8	28099	30248	1.09993	0.688611	0.900875		20
A0A1W2P7N3	Laminin subunit alpha-2 (Fragment) OS=Mus musculus OX=10090 GN=Lama2 PE=1 SV=1	1	2	2069.93	2285.8	1416.58	2048.53	1790.24	1764.93	2176.45	1558.79	1811.94	2775.31	2266.96	753.36	1503.15	2664.05	1628.95	1463.99	2374.39	3268.98	564.446	1556.08	1874.5	2077.24	1488.89	1584.28	1.39516	0.622791	0.879149		20
Q03265	ATP synthase subunit alpha, mitochondrial OS=Mus musculus OX=10090 GN=Atp5f1a PE=1 SV=1	45	45	37762.8	35030	37700.7	37845.9	41280.9	34429.8	33866.8	43340.8	42333.1	33536	35352.3	34622.9	34385.9	32231.1	40620.8	39375.5	37006.3	34494.8	32863.3	37093.2	37275.7	37450.4	35333.9	36095.4	1.0599	0.73653	0.918077		20
P11087	Collagen alpha-1(I) chain OS=Mus musculus OX=10090 GN=Col1a1 PE=1 SV=4	48	48	69548.9	56416	43351.7	75573.8	56622.5	81196.8	108042	88023.5	56000.6	109511	88324.3	69530.5	62227.2	151262	42876.3	72300.8	108582	114730	36935.2	94449.8	62411.7	87576	72782.3	79331.2	1.4032	0.51055	0.851153		20
F7CVJ5	AHNAK nucleoprotein 2 (Fragment) OS=Mus musculus OX=10090 GN=Ahnak2 PE=1 SV=1	3	2	891.801	1020.44	831.528	940.302	699.965	1041.1	1013.86	900.512	747.208	1065.6	792.291	926.792	1050.22	1038.25	696.406	843.236	990.469	923.016	1292.42	1078.33	896.316	895.524	915.918	1014.45	1.1328	0.571818	0.861579		20
Q70IV5-2	Isoform 2 of Synemin OS=Mus musculus OX=10090 GN=Synm	53	60	23400.6	25606.2	21038.6	23273.5	20413.3	24612.7	24476.5	21953.6	20725.8	22207.8	20481.5	22549.8	24660.6	24244.2	21785.2	22267.3	27714.3	24523.9	32014.9	28432.6	22983.7	21924.3	23279.8	26780.9	1.22152	0.0257142	0.541077	2	20
Q9JI91	Alpha-actinin-2 OS=Mus musculus OX=10090 GN=Actn2 PE=1 SV=2	42	36	14691.7	9295.76	18087.5	17485.8	31106.6	7383.86	10170.1	45456.4	31084.5	7322.75	11182.7	12971.3	9224.65	7587.09	25242.6	17416	11201.8	8435.01	10177.3	8377.06	14658.6	16373.3	12303.7	10700.6	1.53013	0.644062	0.887856		20
P02088	Hemoglobin subunit beta-1 OS=Mus musculus OX=10090 GN=Hbb-b1 PE=1 SV=2	1	3	743.751	720.565	328.354	758.488	392.591	462.462	914.227	529.564	489.704	453.549	444.078	1313.16	549.798	542.482	525.959	747.167	1389.13	612.945	1385.89	2393.46	537.941	544.25	673.697	1161.09	2.1584	0.0310758	0.541919	3	20
E9QK82	Myelin protein P0 OS=Mus musculus OX=10090 GN=Mpz PE=1 SV=1	46	40	176299	213486	133474	198354	154415	217423	237489	188844	161663	250523	179584	191607	220079	265997	143307	163537	213564	209064	154997	221181	179504	200768	200232	190414	1.11846	0.776215	0.924723		20
B1AV35	Dystrophin-related protein 2 OS=Mus musculus OX=10090 GN=Drp2 PE=1 SV=1	52	46	24325.4	26362.4	18671.8	24509.6	18436.4	26834.8	27290.7	24016.8	19007.9	28982.7	22770.9	20177.5	26720.9	27176.8	17170.5	21585.9	25688.7	26839.6	31689.2	25100.9	22925.8	24154.4	22396.2	25981.1	1.16007	0.565707	0.860029		20
P26041	Moesin OS=Mus musculus OX=10090 GN=Msn PE=1 SV=3	51	51	33996.3	39007.6	25932	38134.5	30143.5	47534.8	39304.5	35387.3	29489.1	41508.2	33142.6	32356.1	40148	40331.1	30091.1	33817.1	40700.8	40288.8	25305	45258.5	35128.2	35505.4	35434.4	36355.2	1.03493	0.992201	0.995295		20
P01027	Complement C3 OS=Mus musculus OX=10090 GN=C3 PE=1 SV=3	61	49	27972.1	32008.5	22486.7	32518.2	22781.4	28804.8	37730.8	31490.4	29422.6	32503.2	24617.9	29938.9	30201.2	29444.5	31770.1	25165.1	31060.4	33477.6	32342.7	37326.3	27469.3	30856.5	30326.4	31616.2	1.15096	0.379027	0.796251		20
F6RT34	Myelin basic protein (Fragment) OS=Mus musculus OX=10090 GN=Mbp PE=1 SV=1	42	55	142236	175472	113715	155494	124551	181415	181370	148552	129115	197978	143198	136498	174677	206882	109832	129704	186355	184931	138068	186976	146711	158050	152565	163093	1.11167	0.843696	0.943809		20
Q7TSJ2	Microtubule-associated protein 6 OS=Mus musculus OX=10090 GN=Map6 PE=1 SV=2	53	50	29557	34484.6	22008.9	32498.4	23994.9	36052.5	35238.5	28211.5	22943.9	40107.1	30876.7	26213.6	34478.6	40187.4	21761.4	25393.2	34978	35579.2	26839.2	30881.5	29284.2	30916.7	29816.9	30453.4	1.05575	0.975439	0.99023		20
Q8K0U4	Heat shock 70 kDa protein 12A OS=Mus musculus OX=10090 GN=Hspa12a PE=1 SV=1	39	45	24717.8	29100.4	18705.8	26815.2	19680.9	31657.7	30651.3	25138.9	19842.2	32489.2	24331.1	23243.9	28503.9	32642.8	19871	23155.9	28218.6	27326.9	22410	29023.3	24658.4	26089	25603.9	25881.9	1.05802	0.960645	0.984605		20
Q8BH64	EH domain-containing protein 2 OS=Mus musculus OX=10090 GN=Ehd2 PE=1 SV=1	45	40	20216	23438	14562.6	19860.4	15243.9	22240.2	19432.1	20067.6	17891	19227.2	17114.4	22039.6	25401	25742.1	19121.4	20638.6	25731.2	19955.5	29164.8	25876.7	18960.4	18714.8	22911.6	24021.2	1.28354	0.0389288	0.541919	2	20
F6VME3	Myelin basic protein (Fragment) OS=Mus musculus OX=10090 GN=Mbp PE=1 SV=1	1	3	3573.19	4105.09	2427.63	4166.84	3317.33	4424.71	4304.78	4173.45	3676.83	5102.95	3757.19	3783.14	4988.68	5179.46	2717.54	3364.88	5086.42	4337.42	2945.08	4856.74	3600.31	4173.7	4037.15	4029.13	1.15926	0.710744	0.908362		20
Q922F4	Tubulin beta-6 chain OS=Mus musculus OX=10090 GN=Tubb6 PE=1 SV=1	9	9	2050.75	2196.81	2083.65	1902.52	1597.03	2268.34	2248.98	2003.14	2018.78	2126.53	1610.09	1838.88	2105.85	1844.52	1972.56	1977.22	2158.88	2098.81	2978.49	2444.1	2003.61	1989.12	1937.42	2306.08	1.19028	0.184855	0.663369		20
Q8BWT1	3-ketoacyl-CoA thiolase, mitochondrial OS=Mus musculus OX=10090 GN=Acaa2 PE=1 SV=3	33	26	12114.1	12199.4	10580	12851.2	11762.9	13698.4	12008.4	16369.2	12462.9	12541.9	10619.4	11151.7	12248.1	11973	11886.6	12622.5	12490.7	12118.1	12659.1	13446.9	12163	12668.3	11807.8	12660.1	1.07288	0.645117	0.887856		20
Q3U2G2	Heat shock 70 kDa protein 4 OS=Mus musculus OX=10090 GN=Hspa4 PE=1 SV=1	43	42	21161.9	22987.3	17371.2	21909.1	18333.9	27714	23292.6	21950.8	18269.2	23083.3	19099	19508.6	23278	19620.4	17680	21125.5	23714.8	24207.2	26808.4	26080.5	21326	21034.8	19922.3	24303.7	1.21992	0.151646	0.634562		20
Q02788	Collagen alpha-2(VI) chain OS=Mus musculus OX=10090 GN=Col6a2 PE=1 SV=3	47	44	31412.9	34832.5	23729.7	31849.8	28921.4	41432.6	34753.3	33570.3	31141.4	34326	29031.2	30448.6	36666.8	32495.6	26389.9	31171.7	35630	36337.8	32455.4	40510.3	31574.9	32490.4	31280.6	35071.7	1.1212	0.554945	0.855732		20
A0A1L1SQG7	Ryanodine receptor 1 OS=Mus musculus OX=10090 GN=Ryr1 PE=1 SV=1	58	61	21581.2	13432.2	38448.8	18083.8	30765.9	9251.91	12174.1	16658	29588.5	9853.83	23692	24183.5	11042.8	10569.8	31884.1	24817.7	12385	10946.3	12385.7	9594.13	19638.9	16954.2	17320.5	13193.8	1.48849	0.600072	0.868235		20
Q01149	Collagen alpha-2(I) chain OS=Mus musculus OX=10090 GN=Col1a2 PE=1 SV=2	39	39	40573.9	35897.5	24890.5	44144	33912.1	46318.6	64941	50147.3	34818.1	60604.3	48550.2	40393.9	38990.7	81501.6	27087.3	40720.6	64464.8	62529.3	32165.7	54447.7	36874.1	50658.6	43182	49172.1	1.37383	0.323632	0.767611		20
P40142	Transketolase OS=Mus musculus OX=10090 GN=Tkt PE=1 SV=1	44	42	26882.2	30633.1	21250	29565.3	21411.5	32569.6	29883.6	26782.2	23210.5	35688.3	27746.6	27498.5	32349.1	37568.3	21762.5	26971.4	30704.7	30802.1	22818.9	31415.4	26681.5	28375.2	29202.8	28341.7	1.0945	0.868163	0.951054		20
O54724	Caveolae-associated protein 1 OS=Mus musculus OX=10090 GN=Cavin1 PE=1 SV=1	34	32	28045.9	30581.2	22138.7	29907.7	21340.6	33117	28300.7	27663.1	24359	29182.9	24250.2	32462.6	34683.4	35913.5	25763.6	28150.5	34579.8	27150.1	31467.2	38454.1	27159.3	26671.1	31947.9	31693.9	1.19785	0.135675	0.616809		20
P28654	Decorin OS=Mus musculus OX=10090 GN=Dcn PE=1 SV=1	45	44	53631.4	66461.7	42023.6	58160	41990.1	65479.5	65402.7	54116.1	42791.2	75437.5	57023.4	54683.5	67200.2	89672	43296.9	46801	57057.9	69259.5	43667.1	59119.8	53690	57913.9	61459	54423.6	1.1447	0.788643	0.925803		20
Q60847	Collagen alpha-1(XII) chain OS=Mus musculus OX=10090 GN=Col12a1 PE=2 SV=3	53	48	17863.6	19461.8	14394.1	18367.1	15525.7	21665	21574.5	18012	16710.4	19554.5	17222.4	16181.6	19564.2	18575.4	15885.4	17052	21940.1	18916.2	19682.5	21771.7	17716	18533.9	17482.5	19786.3	1.13177	0.393225	0.805063		20
O55143	Sarcoplasmic/endoplasmic reticulum calcium ATPase 2 OS=Mus musculus OX=10090 GN=Atp2a2 PE=1 SV=2	14	11	4503.04	4608.77	3473.6	4596.77	4032.37	4951.78	4338.45	6728.79	4885.62	4536.86	4158.84	3734.73	4545.94	4244.03	5516.87	4397.81	4742.85	4735.41	4826.59	4059.66	4332.85	4852.7	4465.17	4543.11	1.11998	0.630546	0.883998		20
Q8CGN5	Perilipin-1 OS=Mus musculus OX=10090 GN=Plin1 PE=1 SV=2	35	35	17536.9	19712.5	11231.8	16148	11274.6	18830.2	13025.7	16495.7	14747.5	14262.7	13884.9	21012.1	23760.8	22235.2	16215.6	18657.2	22736.6	15465.4	31561	20474.8	15394.6	14438.7	20598.1	21157.3	1.46532	0.0215952	0.541077	2	20
Q61739-2	Isoform Alpha-6X1A of Integrin alpha-6 OS=Mus musculus OX=10090 GN=Itga6	47	50	22103.5	25618.2	18265.2	22673.1	18773.4	27034.9	26792.1	22701.5	18700	29092.9	22976	18933.6	24152.1	26805.6	17793.7	19014.2	22624.3	25659.7	19612.7	22402.2	22178.7	23778.9	21610.8	21734.4	1.10033	0.782665	0.925474		20
P07356	Annexin A2 OS=Mus musculus OX=10090 GN=Anxa2 PE=1 SV=2	43	39	41294.9	46135.1	31569.5	45057.1	34804.3	54169.5	46798.2	45256.7	34315.7	51058.1	40844.3	43674	51076.1	50266.2	36900.2	40230.4	44254.5	42937.4	37875.8	47935.4	41500.9	43263.4	45101	42508.2	1.08675	0.868061	0.951054		20
Q9CWS0	N(G),N(G)-dimethylarginine dimethylaminohydrolase 1 OS=Mus musculus OX=10090 GN=Ddah1 PE=1 SV=3	36	33	23274.6	26313.1	18584.7	24740.6	19183.3	27860.7	28664.5	23160.9	20194.6	29887.6	24027.5	23144.1	28452.8	29356.3	18359.3	19520.2	25577.3	26254	25145.6	24190.8	23063.4	24929.1	24407.9	24006.5	1.0809	0.883939	0.95785		20
Q04447	Creatine kinase B-type OS=Mus musculus OX=10090 GN=Ckb PE=1 SV=1	30	34	26660.8	30384.2	19391.5	27743.2	20917.5	28820.8	33772.3	22183.7	23480.5	31204.6	26662.6	23989	29806.5	30892.2	21193	24088.9	29987.5	29705.6	27144.4	31911.1	25307.6	27107.2	26157.2	28434.4	1.12355	0.700341	0.904053		20
Q00898	Alpha-1-antitrypsin 1-5 OS=Mus musculus OX=10090 GN=Serpina1e PE=1 SV=1	13	16	12264.4	13091.3	11345.4	12446.9	12134.7	10766.5	13683	13239.8	10926.4	15331.8	9901.86	18463.8	10719.5	12278.4	12079.1	12141.1	8118.15	12702.5	15387.6	14515.7	11984	12461.5	13089.4	12283.5	1.09223	0.908313	0.9628		20
P17751	Triosephosphate isomerase OS=Mus musculus OX=10090 GN=Tpi1 PE=1 SV=4	34	33	35540.7	28151.7	52314	32088.2	42982.8	24795.9	26893.7	29409.6	39008.4	28002.4	37718.9	34082.6	28006.9	27850.6	41464.3	33442.7	27345.2	27167.3	25592.8	22850.1	34845.3	31813.4	32402.4	27067.4	1.28735	0.278092	0.739344		20
A0A0J9YUQ8	Gelsolin (Fragment) OS=Mus musculus OX=10090 GN=Gsn PE=1 SV=1	1		178.9	208.621	148.463				201.568	216.552				131.635	204.689			145.055	164.514	251.447			176.955	208.926	164.147	181.717	1.2728	0.770862	0.924723		10
Q9WTI7	Unconventional myosin-Ic OS=Mus musculus OX=10090 GN=Myo1c PE=1 SV=2	42	41	18345	18636.8	14878.8	18370.7	15256.2	21434.5	21284.4	16382.5	14923.1	21198.2	17602.9	16926	20289.8	19085.8	15309.3	17956	19449.5	20827.4	21175.4	20620.1	17681.7	18098.3	17798.1	19969.9	1.12941	0.416658	0.818003		20
E9Q0S6	Tensin 1 OS=Mus musculus OX=10090 GN=Tns1 PE=1 SV=1	41	40	16116.2	18462.8	13248.8	16279.8	12626.4	18631.8	17305.2	15460.6	13529.6	17596.7	14043.5	14807.7	17499.6	16872.9	13388.8	15278.6	18283.2	18545.6	22440	19598.7	15721.2	15499.5	15554.7	18686.4	1.20561	0.141627	0.62265		20
O88322	Nidogen-2 OS=Mus musculus OX=10090 GN=Nid2 PE=1 SV=2	43	39	19438.7	21189.9	16354.4	18907.6	15686.6	21399	20819.3	19358.2	17194.2	21748	18590.4	16036.7	21084.3	20557.8	15942.4	16689.6	21421.3	23361	24308.6	21418.9	18699.6	19475.3	18245.3	21265.1	1.16551	0.317634	0.766803		20
P50396	Rab GDP dissociation inhibitor alpha OS=Mus musculus OX=10090 GN=Gdi1 PE=1 SV=3	42	23	11777.3	13284.3	9515.1	11888	9493.13	14470.9	14110.2	11422.7	9833	13565.1	11271.8	11316.3	12441.2	12874.8	9832.84	11200.8	12283	12255.9	13273.2	13104	11595.8	11936.6	11554.4	12401	1.07327	0.834684	0.940952		20
P58774	Tropomyosin beta chain OS=Mus musculus OX=10090 GN=Tpm2 PE=1 SV=1	14	33	30940.1	11018.9	64932	23884.3	49186.1	8334	7321.93	29056.4	45666.7	8595.47	32049.9	32149.9	6005.63	10116.5	42949.7	44498.9	8055.82	5304	9867.94	8632.79	24508.7	19298	17018.9	11012.6	2.22553	0.486863	0.843242		20
P16015	Carbonic anhydrase 3 OS=Mus musculus OX=10090 GN=Ca3 PE=1 SV=3	35	33	33461.6	31333.5	44745.5	36983.8	38522.5	37744.5	22401.5	34205.8	41390.8	27579.3	32369.4	50945.9	39794.5	37358.9	41961.9	42985.9	33579.9	27565.1	36437.2	30670.9	36896.2	30931.4	42222.6	33853.8	1.36504	0.0776716	0.578088		20
P05977	Myosin light chain 1/3, skeletal muscle isoform OS=Mus musculus OX=10090 GN=Myl1 PE=1 SV=2	29	47	70187.7	29514.3	145197	54229.5	107681	19255.8	24059.5	40793.4	108966	19344.2	72484.9	94139.3	21072.5	19966.5	112199	86976.4	23196	19921.5	21287.8	19642	56867.5	43171.2	45914	27867	2.04067	0.503254	0.849116		20
Q61598	Rab GDP dissociation inhibitor beta OS=Mus musculus OX=10090 GN=Gdi2 PE=1 SV=1	26	40	13144.6	15170.4	10411.6	13740	10820.3	16816.9	15756.5	13007.5	10771.1	15622.9	12721.2	12854.4	15125.1	14125.7	11575.1	12171.7	13823.3	14357.7	13290.5	16339	13158.5	13441.3	13352.7	13930.4	1.05866	0.937407	0.974709		20
P58774-2	Isoform 2 of Tropomyosin beta chain OS=Mus musculus OX=10090 GN=Tpm2	24	7	11803.4	5183.5	20375	12288.8	6588.97	8958.04	3989.76	11671.4	6766.66	7806.86	6057.26	13228.4	8292.69	19058.3	11326.8	17117.6	4298.28	5929.4	10455.5	12582.3	9833.58	6833.45	12405	8948.92	1.81534	0.311517	0.764446		20
B0QZL1	Alpha-enolase (Fragment) OS=Mus musculus OX=10090 GN=Eno1 PE=1 SV=1	2	1	999.826	493.107	2354.87	695.064	1814.39	258.518	429.524	865.921	1373.31	272.777	1241.81	743.413	351.093	254.244	1507.33	849.344	410.35	393.27	252.238	221.048	850.51	704.075	562.377	377.264	2.25442	0.327638	0.769726		20
Q80TB8	Synaptic vesicle membrane protein VAT-1 homolog-like OS=Mus musculus OX=10090 GN=Vat1l PE=1 SV=2	39	36	24377	28821.3	18314.9	26089.6	19625.3	34195.5	32987.6	25710.2	18516.9	32909	24251.4	22405	28881.3	29839.4	18640.6	21163.8	27221.2	28530.2	24739.7	29605.1	24667.5	26279.4	24493.6	26068.3	1.07291	0.932459	0.97293		20
Q9JKF1	Ras GTPase-activating-like protein IQGAP1 OS=Mus musculus OX=10090 GN=Iqgap1 PE=1 SV=2	45	34	13682.1	15096.2	10482.7	13093.6	11151.9	16171.2	15266.3	12520.7	11132.4	14436	11916.9	11111.7	13806.1	12620.8	11340.2	13411.9	14783.6	15848.4	16446.4	17700.3	13125.3	12963.2	12172.8	15569	1.279	0.0659102	0.563872		20
P31001	Desmin OS=Mus musculus OX=10090 GN=Des PE=1 SV=3	25	30	17411.7	11008.6	26611.5	16339.2	25848.6	8675.24	9858.97	24179.2	26927.3	8576.34	15470.2	16653.9	9683.67	8584.17	27111.9	22065.5	11069.9	9650.21	10413.9	10246.4	16290.4	15348	13918.9	12025.9	1.35461	0.72774	0.916201		20
Q9R0P9	Ubiquitin carboxyl-terminal hydrolase isozyme L1 OS=Mus musculus OX=10090 GN=Uchl1 PE=1 SV=1	27	31	27141.4	31088.2	21774.2	30689.6	26834.2	36713.5	32741.6	30210.3	25037.4	36702.9	32170.3	23879.6	35048.9	31249.3	21902.2	24121.8	30296.5	34109.8	24412	24700.8	28671.2	31131.5	27511.1	27252.1	1.14235	0.626778	0.881671		20
P63038	60 kDa heat shock protein, mitochondrial OS=Mus musculus OX=10090 GN=Hspd1 PE=1 SV=1	34	35	20132.2	21304	18013.8	20189.1	17900.9	21082.7	20556	21254.8	19147.9	21375.1	18797.2	20547.6	22346.8	21826.9	17735.6	19625.6	21044.7	21334.6	25890.5	22214.4	19723.3	20197.7	20533.1	21926.3	1.11169	0.259049	0.722415		20
P06745	Glucose-6-phosphate isomerase OS=Mus musculus OX=10090 GN=Gpi PE=1 SV=4	42	40	26514.4	23977.1	30972.5	25576.2	30576	23185.9	24036.3	24358.6	28911.5	22440	25591.3	29687	23595.8	21078.5	31281.9	28526.3	23357.3	21015.2	24104.5	23294.5	26634.8	24977.1	26069.5	23939.3	1.1126	0.559175	0.855732		20
Q60597-3	Isoform 3 of 2-oxoglutarate dehydrogenase, mitochondrial OS=Mus musculus OX=10090 GN=Ogdh	43	32	16866.8	14396.4	19378.6	16148.2	17922.7	15685.4	13648.3	19056.4	18272.3	14452.9	15417	15162.8	14567.8	13175.2	19551.2	17561.8	14739	15260.4	14706.5	15306.8	16657.3	16031.5	15444.6	15481	1.07852	0.730695	0.916909		20
P28665	Murinoglobulin-1 OS=Mus musculus OX=10090 GN=Mug1 PE=1 SV=3	48	38	15643.9	19329	11671.5	17747.4	15520.1	12173.2	20729.5	16490.8	14072	20016.6	15261.1	19856.6	16700.5	20143.6	16248.2	11735.1	18883.7	15477.5	17443.1	17893	15095.7	17117.2	18150.7	16066.3	1.20238	0.41764	0.818642		20
P63101	14-3-3 protein zeta/delta OS=Mus musculus OX=10090 GN=Ywhaz PE=1 SV=1	28	26	20639.8	24148.6	15169.1	23990.2	17484.5	25912.3	26533.2	22997.8	18086.3	29440.8	24131.8	23471.1	26768	29594.8	17067	20026.4	24701	23519.7	18128.1	24138.9	20850.9	23926.2	23734.5	21946.4	1.14749	0.621198	0.877957		20
P24549	Retinal dehydrogenase 1 OS=Mus musculus OX=10090 GN=Aldh1a1 PE=1 SV=5	41	35	17256.9	19963.6	13974.5	18135.8	14709.9	21362.8	17530.6	16759.6	13187.1	17882.8	15198.5	17517.2	20459.4	21594.6	15416.1	15942.6	18407.9	19569.9	19780.6	20114.1	17367	16013.6	18585.3	18697.3	1.16759	0.305375	0.761065		20
P04370	Myelin basic protein OS=Mus musculus OX=10090 GN=Mbp PE=1 SV=2	1	2	257.486	250.988	160.01	299.304	149.254	217.911	274.165	217.731	199.778	392.547	238.639	284.239	228.362	457.329	151.665	288.793	400.414	426.878	334.205	348.434	215.681	256.816	259.033	356.375	1.65232	0.0821665	0.58357		20
O08788	Dynactin subunit 1 OS=Mus musculus OX=10090 GN=Dctn1 PE=1 SV=3	40	43	15289.2	17196.6	12200.5	16879.5	13579.4	19138.1	17633.2	15911.1	14218	17611.2	14517.5	13817.1	17287.7	14978.6	13026	15064.9	18342.1	18034.5	15989.4	20839	15537.8	15911.4	14693	17540.7	1.19381	0.276685	0.737827		20
P27573	Myelin protein P0 OS=Mus musculus OX=10090 GN=Mpz PE=1 SV=1	3	3	327.126	385.59	271.015	344.084	264.643	359.859	359.561	394.621	302.411	232.006	197.926	360.548	432.25	221.099	291.013	300.423	318.704	277.351	847.731	366.416	322.267	287.68	316.446	383.069	1.33158	0.544456	0.855732		20
S4R2S8	Ankyrin-3 OS=Mus musculus OX=10090 GN=Ank3 PE=1 SV=1	41	36	13630.7	14991.5	12043.9	14395.2	11462.7	16091	15147.1	13294.9	11191.4	15104.2	12414.1	12285	14191.2	14729.8	11402.5	12652.3	14861.2	15173.2	15823.8	15656.1	13673.2	13340.8	13081.2	14786.3	1.13034	0.436696	0.821308		20
Q68FG2	Spectrin beta chain OS=Mus musculus OX=10090 GN=Sptbn2 PE=1 SV=1	27	30	7854.25	8357.74	6090.31	7710.33	5993.12	7980.42	8942.54	8184.3	6901.17	8578.41	7355.93	7785.94	8499.44	8033.2	5981.43	7345.31	9251.47	8465.25	12573.5	9669.08	7268.27	7955.76	7509.29	9309.79	1.28088	0.0888664	0.590732		20
P20029	Endoplasmic reticulum chaperone BiP OS=Mus musculus OX=10090 GN=Hspa5 PE=1 SV=3	33	38	18411.9	18910.7	15254	18579.3	15333	20038.6	17432.7	18274.9	16148.2	18774.2	16643	17150.1	19455.2	19771.9	16292.4	21405.1	21393.2	21389	22760.9	24735.3	17658.5	17427.2	18106.5	22299.6	1.27959	0.00121097	0.417017	2	20
P47857-3	Isoform 3 of ATP-dependent 6-phosphofructokinase, muscle type OS=Mus musculus OX=10090 GN=Pfkm	39	40	26970.9	19123.3	43046.7	23367.3	32825.2	16613.8	18516.2	21936.5	31527.9	17331.2	27151.6	28045.5	16302.6	16729.8	36109.6	29628.2	16434.4	15809.8	17648	16509.8	25622	22699.1	22924.9	18627.9	1.37546	0.447681	0.82946		20
O08529	Calpain-2 catalytic subunit OS=Mus musculus OX=10090 GN=Capn2 PE=1 SV=4	34	31	11987.7	13635.2	10043.1	12435.8	10426.5	16051.5	14191.4	12680.6	10491.6	15401.8	12489.5	10570.2	13628.8	14082.5	10511.4	10831.6	12801	14486.4	11085.6	11879.6	12272.5	12942.7	12084.3	12147.6	1.07103	0.88772	0.958509		20
P38647	Stress-70 protein, mitochondrial OS=Mus musculus OX=10090 GN=Hspa9 PE=1 SV=3	36	33	14992.1	15533	13572.1	16379.3	15354.5	17200.3	15055.5	16496.8	15575.9	15451.6	13965.6	14695.4	15483.9	13988.8	15180.4	16454.9	16971.4	16505.5	14764.3	17899.8	15463.4	15286.8	14826.3	16487	1.11201	0.149919	0.634515		20
E9Q586	Dynactin subunit 1 OS=Mus musculus OX=10090 GN=Dctn1 PE=1 SV=1	1	1	126.428	168.113	100.107	136.261	98.9458	118.014	155.67	142.378	95.7567	182.79	112.61	129.545	180.481	160.436	103.922	116.412	131.807	162.129	242.795	161.54	122.537	134.298	140.512	157.712	1.28705	0.420366	0.818968		20
P08032	Spectrin alpha chain, erythrocytic 1 OS=Mus musculus OX=10090 GN=Spta1 PE=1 SV=3	39	24	8014.73	8241.06	5421.25	7807.08	5707.74	5754.11	9477.8	6174.58	6900.14	6483.99	5784.67	13124.5	6341.19	7107.25	7170.34	8667.66	12955.1	6725.46	11781.8	20646.2	6716.61	6855.81	8070	11293.4	1.68141	0.0418797	0.541919	3	20
P17879	Heat shock 70 kDa protein 1B OS=Mus musculus OX=10090 GN=Hspa1b PE=1 SV=3	1	1	250.157	200.624	330.427	225.949	228.317	183.83	191.939	214.429	250.456	200.473	251.378	223.507	198.728	179.821	334.137	266.438	181.686	233.358	240.685	196.248	232.33	220.349	227.289	221.533	1.05437	0.964971	0.985886		20
Q61768	Kinesin-1 heavy chain OS=Mus musculus OX=10090 GN=Kif5b PE=1 SV=3	29	22	10182.3	11636.4	7890.88	11145.2	8772.57	12705.1	11856.4	10011.2	9000.21	12182.9	9870.13	7623.63	10861.2	11181.3	8457.08	9883.97	11947.2	12729.4	8620.09	12687.9	10252.5	10513.6	9406.73	11045.4	1.1742	0.567035	0.860032		20
Q8BMS1	Trifunctional enzyme subunit alpha, mitochondrial OS=Mus musculus OX=10090 GN=Hadha PE=1 SV=1	34	36	16464.8	16119.7	14425.5	17735.6	16635.4	17846.9	16146.8	24487.5	18074.9	17806.9	16037.1	15990	16440.2	17322.2	16870.1	18185.7	16676.8	16254.9	16448.2	16414.5	16497.4	18279.5	16648.3	16781.7	1.10802	0.364295	0.787944		20
P70296	Phosphatidylethanolamine-binding protein 1 OS=Mus musculus OX=10090 GN=Pebp1 PE=1 SV=3	20	20	12337.4	13021.5	11000.2	13711	10447.4	12410.1	13418.6	13978.5	11608.1	16362.9	13738.2	13051.3	15100.8	18114.2	10475.1	11931.2	13075.1	13804.3	10895.7	12956.2	12102	13738.7	13906.2	12490.4	1.14909	0.326306	0.769726		20
Q8C8R3-2	Isoform 2 of Ankyrin-2 OS=Mus musculus OX=10090 GN=Ank2	44	26	10551.1	11340.9	8323.46	10875.6	8172.78	12000.2	12309.8	10831	8968.77	12420.5	10555.7	9572.55	10739.1	11944	7973.55	10023	12637.9	12179.1	13586.6	12010.1	10101.3	10941	9947.16	12027.9	1.20918	0.200172	0.675007		20
Q9D0F9	Phosphoglucomutase-1 OS=Mus musculus OX=10090 GN=Pgm1 PE=1 SV=4	34	45	35113.9	24452.5	56943.4	30733.3	47482	20714	21637.8	25818.6	43263.8	20494.3	31905.1	39558.2	22019.6	18594.1	53060.8	39711	22165.4	19444.9	20474.1	20143.8	33750.1	27526.6	30447.3	23428.7	1.44055	0.44619	0.82946		20
P21107	Tropomyosin alpha-3 chain OS=Mus musculus OX=10090 GN=Tpm3 PE=1 SV=3	14	10	6391.09	6252.83	4826.89	6747.19	6228.23	9210.67	5915.77	10742.4	5868.69	6090.18	5028.29	4632.54	5742.11	5537.55	7250.8	7188.39	7225.58	7443.46	6705.02	7694.43	6489.08	6479.49	5716.74	7243.88	1.26713	0.420704	0.818968		20
Q61696	Heat shock 70 kDa protein 1A OS=Mus musculus OX=10090 GN=Hspa1a PE=1 SV=2	25	16	6918.05	7029.29	6250.63	6501.25	5993.45	7632.88	6794.08	6652.89	5831.44	7075.38	5550.16	5995.16	7035.13	6853.58	5728.47	6570.21	7018.72	8121.05	7720.07	9498.53	6699.31	6353.23	6379.07	7722.28	1.21549	0.0451954	0.542357	2	20
P50516	V-type proton ATPase catalytic subunit A OS=Mus musculus OX=10090 GN=Atp6v1a PE=1 SV=2	34	29	16481.2	18620.1	11813.4	17641.7	12417	20564.9	19855.4	16953.6	13735.6	20474	17001.1	14319.3	18251.5	18114.5	12971.5	15229.7	19855	18899.7	17543.2	19815.3	15928.4	17431.5	15742	18181.3	1.15496	0.521233	0.853667		20
Q8R464	Cell adhesion molecule 4 OS=Mus musculus OX=10090 GN=Cadm4 PE=1 SV=1	21	24	16502.6	18612.5	13133.6	16975.8	13429.2	19565.3	20330.9	17573.5	13713.7	21560	17473.5	14536	19394	22882.9	12101.4	14204.6	19082.3	18806.6	17217	17257.9	16187.7	17915.9	16715.3	17221.2	1.10676	0.834272	0.940952		20
P47738	Aldehyde dehydrogenase, mitochondrial OS=Mus musculus OX=10090 GN=Aldh2 PE=1 SV=1	26	26	16463	18539.4	11655	17466.6	12771.2	19561.2	16726.2	16357.7	13514.3	19163.4	15036.1	15361.4	19196.4	19361.5	14242.8	18385.3	17422	19457.1	20343.8	18102.6	15794	16051.1	16886.8	18713.9	1.18487	0.309593	0.763361		20
E9QPD7	Pyruvate carboxylase OS=Mus musculus OX=10090 GN=Pcx PE=1 SV=1	35	35	12939	13253	10714.6	13029.2	11048.3	12847.5	10889.8	11645.7	12547.7	13917.2	11415.9	14083.4	14834.9	11896.2	12658.5	15287.8	13968.3	15824.9	21436.9	12643.9	12261.3	12038.2	13318.2	15573.1	1.29364	0.0225196	0.541077	2	20
P08249	Malate dehydrogenase, mitochondrial OS=Mus musculus OX=10090 GN=Mdh2 PE=1 SV=3	27	29	24051.9	22267.3	25927.6	23218	26868	21326.8	21874.1	27406.6	26112.3	22274.1	24325.8	21453.8	22770.8	20941.2	24518.5	22553	21463.6	22289.6	23482.1	18991.5	23865	24305.2	22379.2	21700.1	1.12005	0.165954	0.650992		20
P17742	Peptidyl-prolyl cis-trans isomerase A OS=Mus musculus OX=10090 GN=Ppia PE=1 SV=2	29	31	35669.1	38966.2	25811.4	36264.4	29927.7	39627.3	38258.6	36488.3	32474.6	43012.4	37257.2	27482.3	39383.8	42846.4	26247.2	33308.3	40547.2	44880	35850.7	37287.3	33993	37346.2	33215.6	38170.2	1.14917	0.481228	0.840444		20
E9QA15	Caldesmon 1 OS=Mus musculus OX=10090 GN=Cald1 PE=1 SV=1	37	32	15794.4	18457.6	12739.9	19489.6	14327.5	21649.6	16846.8	15405.1	13426.5	18684.9	14907.2	17015.9	23013.8	23132.7	15354.1	18298.9	17421.2	20816.2	11543.8	23293.9	16796.2	15754.5	19311.9	17795.1	1.2258	0.515776	0.851454		20
P05063	Fructose-bisphosphate aldolase C OS=Mus musculus OX=10090 GN=Aldoc PE=1 SV=4	15	16	5791.23	5614.16	5469.75	5601.86	4221.61	5410.39	5846.83	5116.8	5013.33	5792.41	6242.29	4733.85	5106.02	5623.53	3934.33	5463.99	6018.82	5646.29	6406.25	6561.74	5323.25	5582.77	4808.88	6004.56	1.24864	0.0538554	0.544172		20
P40124	Adenylyl cyclase-associated protein 1 OS=Mus musculus OX=10090 GN=Cap1 PE=1 SV=4	33	28	15246.8	17463.9	11236.1	15657	13023.1	18418	19012.3	15835.7	12917.8	18335.5	14511.7	13534.5	18216.2	16008	12620.6	14082.6	17396.6	17941.8	22845.8	15629	14965.8	15957.8	14939.3	17344	1.16097	0.506853	0.849733		20
P46660	Alpha-internexin OS=Mus musculus OX=10090 GN=Ina PE=1 SV=3	24	26	18226.2	21481.2	12828	19373.2	14378	23287.5	21874.1	17602.5	14883	20626.9	16822.8	17471.8	20990.7	20620.2	13956.8	16727.9	23228.6	21264.1	24167.1	23579.5	17871.3	18184.7	18024.4	21606	1.20898	0.349141	0.780777		20
Q99P72	Reticulon-4 OS=Mus musculus OX=10090 GN=Rtn4 PE=1 SV=2	29	26	11968.9	12985.5	10081	11798.9	10418.8	12178.4	13209.1	11046.3	10920.1	11958.3	11378.4	11419.3	12183.3	10999.8	10909.5	11243.5	13332.7	12962.6	16798.3	13071.7	11526.8	11673.8	11367.1	13366.6	1.17591	0.0781722	0.578875		20
P48036	Annexin A5 OS=Mus musculus OX=10090 GN=Anxa5 PE=1 SV=1	36	31	22487.3	26355	16666.5	25156.1	16684.9	27928.9	27112.8	24933.9	18000.3	29750	22285.1	25172.9	29127.6	35947	18383.4	22853	26602.1	24434.3	22036.4	29573.1	22077.2	24063	26383.4	24956.2	1.19505	0.599529	0.86798		20
P28738	Kinesin heavy chain isoform 5C OS=Mus musculus OX=10090 GN=Kif5c PE=1 SV=3	42	28	13323.9	15165	10366	14548.1	11259.5	18024.2	15777	14066.2	11459.4	15944.8	12954	11684	14755.7	14586.4	10970.3	12418.4	16097.9	15688.1	10717.4	18878.3	13548.1	13934	12887.8	14470.8	1.12283	0.819295	0.938502		20
P48722	Heat shock 70 kDa protein 4L OS=Mus musculus OX=10090 GN=Hspa4l PE=1 SV=2	41	27	12703.9	14408.7	9731.39	13041.5	10914.2	15110.3	14756.1	12692.8	10751.1	14591.9	12763.3	10727.7	14023.9	13063.9	10209	11593.8	14513.5	15894.2	17351.8	13248.9	12509	13026	11901.7	14379.8	1.20821	0.310815	0.764398		20
P35762	CD81 antigen OS=Mus musculus OX=10090 GN=Cd81 PE=1 SV=2	19	18	6961.26	7621.1	6201.48	7068.05	6308.71	7800.91	8453.14	7276.53	5971.51	8343.65	7208.16	6563.75	7812.49	7990.06	6059.61	6569.76	7001.04	7344.4	7957.22	7097.1	6967.83	7393.35	7058.85	7179.63	1.06107	0.83986	0.942808		20
P08122	Collagen alpha-2(IV) chain OS=Mus musculus OX=10090 GN=Col4a2 PE=1 SV=4	28	27	14451.7	14858.4	12510.3	14419.6	11997.2	16951	17056.6	17368.7	11908.1	19187.9	15174.1	12393.3	17881.9	21714.3	11707.6	11654.5	14640.1	17737.9	14750.6	12742.9	14105.8	15934.1	15406.5	14158	1.12961	0.668081	0.895434		20
P17710	Hexokinase-1 OS=Mus musculus OX=10090 GN=Hk1 PE=1 SV=3	33	34	19582	20919.1	15467.3	20076.2	15116	23230.9	20927.9	18976.1	15322.5	22517.4	18943.6	16031.9	20099.2	20250.1	15583.8	17195.7	20265.9	21912.3	16981.8	23355.1	18836.5	19180	17857.3	19781	1.10772	0.792074	0.926905		20
P27773	Protein disulfide-isomerase A3 OS=Mus musculus OX=10090 GN=Pdia3 PE=1 SV=2	36	41	24421.8	25346.3	17861.3	25504.6	19991	29116	25234	25529.2	20241.9	27905.2	23352.4	22675.5	28056.9	27307.5	18763.2	26133.3	27944.5	28194.1	32247.4	26967.6	23399.1	24314.1	23894.4	28222.6	1.20614	0.207936	0.680601		20
O88398	Advillin OS=Mus musculus OX=10090 GN=Avil PE=1 SV=2	33	27	11591.3	13621.2	8758.16	11996.9	8994.46	15248	13731.8	11348.5	9109.48	13181.1	10575.8	10323.2	12877.8	12680.7	9168.2	10654.8	14545.7	13363.2	14611.3	15249.9	11468.4	11462.6	11149.9	13577.8	1.21775	0.334294	0.770958		20
Q91VB8	Alpha globin 1 OS=Mus musculus OX=10090 GN=Hba-a1 PE=1 SV=1	18	21	51752	55185.8	27909.1	63371	29223.7	34127.1	74589.4	42053.3	39735.3	43298.2	34899.2	153087	45921.4	76315.7	46335.5	56255.2	87922.4	39364	96599.6	170134	41403.5	45184.3	70610.6	79620.6	1.92304	0.0802815	0.580504		20
O08599	Syntaxin-binding protein 1 OS=Mus musculus OX=10090 GN=Stxbp1 PE=1 SV=2	1	1	109.11	153.491	74.3857	129.915	78.4855	156.517	130.693	117.45	71.6706	150.742	133.744	96.7087	122.647	105.982	95.5785	102.876	127.347	123.516	122.791	112.8	112.135	117.271	104.696	117.517	1.12246	0.882026	0.957539		20
P26443	Glutamate dehydrogenase 1, mitochondrial OS=Mus musculus OX=10090 GN=Glud1 PE=1 SV=1	31	29	16093.1	17364.6	13032.6	16563.5	13511.7	17621.1	17037.9	15779	14461.6	18557.9	15792.2	14443.6	17484.6	18502.6	13906.8	15272.3	18155.4	18843.2	16638.5	17950.4	15590.9	16268.1	15966.1	17324.1	1.11117	0.497522	0.849116		20
P28653	Biglycan OS=Mus musculus OX=10090 GN=Bgn PE=1 SV=1	24	17	8978.05	9822.35	7533.25	9435.89	8223.13	10810.6	8792.8	9241.89	8414.36	10253.8	8517.09	8726.54	11690.6	11679.6	7579.94	8760.86	8841.62	10596.7	8585.92	9484.4	9071.42	9020.21	9748.61	9225.92	1.08075	0.815828	0.936793		20
E9Q456	Tropomyosin alpha-1 chain OS=Mus musculus OX=10090 GN=Tpm1 PE=1 SV=1		6				4421.65	5200.09	3520.79			5815.87	3376.67	4508.64			3265.12	5513.66				5082.28	3927.54	4325.92	4457.07	4242.97	4467.76	1.05298	0.995382	0.997314		10
F8WIV2	Serine (or cysteine) peptidase inhibitor, clade B, member 6a OS=Mus musculus OX=10090 GN=Serpinb6a PE=1 SV=1	31	38	23689	25799.1	21532.8	23705.1	20740.4	26108.4	25974.6	24309.6	20269.4	27264.9	23137.2	22317.2	27046.4	28324.9	20347	22094.7	23917.3	25484.8	28000.5	24267.6	23511.6	24066.7	24285.9	24677.1	1.04957	0.909056	0.9628		20
P17156	Heat shock-related 70 kDa protein 2 OS=Mus musculus OX=10090 GN=Hspa2 PE=1 SV=2	10	13	3968.59	4261.35	3246.51	4073.9	3600.75	4565.55	4201.82	3943.31	3493.94	4473.62	3802.82	3022.75	4121.27	4226.72	3213.63	4022.46	4680.49	4821.92	4449.98	4389.55	3928.7	3968.95	3606.69	4464.33	1.23779	0.0889096	0.590732		20
Q9EQ20	Methylmalonate-semialdehyde dehydrogenase [acylating], mitochondrial OS=Mus musculus OX=10090 GN=Aldh6a1 PE=1 SV=1	25	23	11274.3	12223	9546.71	11940.5	9568.84	12981.2	11152.3	11551.7	9821.62	13009.7	11617.7	12039.6	13116	13835.9	11018.3	12130.6	11680.4	12939.5	11790	12070.4	11178.6	11384.6	12456.1	12114.3	1.11429	0.322038	0.767611		20
P58252	Elongation factor 2 OS=Mus musculus OX=10090 GN=Eef2 PE=1 SV=2	34	37	19847.4	20012.9	20143.6	20632.6	18917.8	21321.9	19506	20108.4	18295.8	21802.8	20015.1	18283.2	20195.9	20357.5	19879.2	20437.9	19021.6	19855.3	18251	17938.6	20132.6	19913.8	19661.2	19077.7	1.05529	0.396286	0.806994		20
Q60864	Stress-induced-phosphoprotein 1 OS=Mus musculus OX=10090 GN=Stip1 PE=1 SV=1	42	30	20528.4	22703.5	17304.8	22343	19719.7	24394.7	23380.5	20912.7	19234.6	24572.3	21076.2	18167.5	22874.8	22078.4	17632.4	20019.3	22797	24044.9	19912.1	21770	21037.4	21752.9	20055.5	21650.4	1.08464	0.684601	0.90055		20
Q80YN3	Breast carcinoma-amplified sequence 1 homolog OS=Mus musculus OX=10090 GN=Bcas1 PE=1 SV=3	32	42	31655.8	36364.9	24314.1	35360.9	29766.3	41417.7	39584.6	32242.3	26091.8	42704.9	33212	24434.5	38535	43568.1	23451.5	27776.3	36975.7	41125.6	27951.1	29484.6	32689.2	34264.6	31318.4	32235.9	1.09407	0.93533	0.973718		20
E9QA16	Caldesmon 1 OS=Mus musculus OX=10090 GN=Cald1 PE=1 SV=1	2	3	1195.47	1325.8	962.154	1378.63	973.537	1339.35	1311.11	1188.86	871.732	1651.3	1317.82	922.412	1382.75	2188.12	842.337	1257.88	1394.04	1619.22	758.563	1238.3	1183.02	1242.13	1238.25	1216.77	1.04997	0.990977	0.995295		20
O35350	Calpain-1 catalytic subunit OS=Mus musculus OX=10090 GN=Capn1 PE=1 SV=1	33	30	12735.7	13416.6	11781	12970.1	11194.3	15333.1	13815.6	12472.9	11241.7	13968.8	12200.2	12409.2	13086.6	11803.1	11955.6	12088.3	13238.7	13096	12065.9	15407.8	12840.1	12698.1	12303.7	13125.9	1.06683	0.775203	0.924723		20
O08599-2	Isoform 2 of Syntaxin-binding protein 1 OS=Mus musculus OX=10090 GN=Stxbp1	29	38	15424.3	16892.9	11590.1	15956.1	11440.3	17169.6	17536.9	15063.3	12120.5	17928.2	15975.9	12101.1	15910.2	17159.1	11690.7	12910.8	16812.1	17411.6	13098	19114.7	14544.1	15576.8	14018.7	15674.6	1.11812	0.735155	0.918077		20
Q8QZT1	Acetyl-CoA acetyltransferase, mitochondrial OS=Mus musculus OX=10090 GN=Acat1 PE=1 SV=1	24	30	13484.9	14112.8	11787.9	15217.1	13428.3	13776.8	13383.3	16739.5	14516.6	14771.7	14291.8	15269.7	15667.5	15606	13797.3	13865.6	14625.1	14696.8	14644.4	13583.1	13595.6	14700.7	15065.3	14275.3	1.1081	0.14615	0.629087		20
Q11011	Puromycin-sensitive aminopeptidase OS=Mus musculus OX=10090 GN=Npepps PE=1 SV=2	34	32	11948.7	12830.2	9352.5	12066	9671.09	12778.6	13229.1	11859.2	11123.2	12359.8	10699.2	11095.5	12175.8	10848.2	11030.4	11033.3	12504.1	12076.4	13886.8	13641.5	11350.1	11820.5	11275.8	12584.4	1.11605	0.34826	0.780777		20
P70227	Inositol 1,4,5-trisphosphate receptor type 3 OS=Mus musculus OX=10090 GN=Itpr3 PE=1 SV=3	36	31	10626.1	11650.1	8764.26	11052.9	8700.35	14132.3	13355.5	11047.4	8502.14	13594.2	10392.3	9226.13	11473	11130.4	8046.38	9843.35	10982.1	11902.7	10400.1	12919.5	10668.6	11212.5	9867.4	11157.1	1.13632	0.661197	0.893559		20
Q61233	Plastin-2 OS=Mus musculus OX=10090 GN=Lcp1 PE=1 SV=4	38	32	15008.3	16700.2	11419	15401.9	13691.9	18368.5	16802.3	14352.1	13748.6	16590.5	14114.8	13023.6	15792.5	12921.9	13188.7	14708.9	16613.4	17196.7	15952.7	17637.6	14932.5	15066.6	13682.9	16389	1.19777	0.193514	0.669086		20
P82198	Transforming growth factor-beta-induced protein ig-h3 OS=Mus musculus OX=10090 GN=Tgfbi PE=1 SV=1	35	36	15328.5	16621.1	12014.5	15640.5	11916.8	18105.4	17625.3	16883.2	12821.2	19199.1	15088.5	14371.7	17283.4	19535.8	12123.9	14687.8	16206.5	16208.8	17026.8	15772.8	14757.5	16169.2	15574.1	15962	1.09566	0.771428	0.924723		20
Q3U7R1	Extended synaptotagmin-1 OS=Mus musculus OX=10090 GN=Esyt1 PE=1 SV=2	28	30	10097.1	11001.7	7678.78	10607.9	7229.66	11640.9	10575.1	9679.43	8470.1	10803.3	8792.88	11215.7	10958	11568.3	8619.05	10789.6	11699.3	9732.21	11832.1	13862.5	9556.1	9619.28	10521.3	11504.2	1.20386	0.202217	0.675007		20
Q9JKS4-2	Isoform 2 of LIM domain-binding protein 3 OS=Mus musculus OX=10090 GN=Ldb3	25	26	16678.6	8954.69	31500.3	13515.9	24025.9	7008.78	7832.59	16124.9	24073.1	7099.81	15073.6	16449.6	7207.11	7592.15	25233.9	18470.4	8607.8	7523.31	8288.14	7437.99	14846.2	12661.3	12276.3	9408.88	1.57789	0.568017	0.860226		20
P46460	Vesicle-fusing ATPase OS=Mus musculus OX=10090 GN=Nsf PE=1 SV=2	38	38	21373.1	24088.2	16146.3	22700.4	17829.4	24836.1	25285.7	20921.5	18410	25751	22554.7	19358.4	22746.7	24013.2	17153.5	19290.6	24709.3	23558.5	19727.7	24502.4	20909	22413.5	20637.1	22229.4	1.08608	0.76695	0.924026		20
A0A1B0GSX0	L-lactate dehydrogenase OS=Mus musculus OX=10090 GN=Ldha PE=1 SV=1	36	31	35891.5	25926.4	60542.2	32933.2	50655.8	21214.8	23953.9	29172.5	43273.4	22886.9	43614.6	48291.6	25809	22401.8	51720.3	35893.1	22634.4	21058.6	22248.3	18224	35477.1	31329.8	34665.4	23347	1.51956	0.249444	0.715589		20
Q99KC8	von Willebrand factor A domain-containing protein 5A OS=Mus musculus OX=10090 GN=Vwa5a PE=1 SV=2	32	32	16186.1	17977.6	13224.3	16336.8	14072.5	22865.1	19169.7	15967.3	12215.8	17909.1	14233.2	14117.7	17410.1	14806.4	12602.9	14966.2	17344.9	18594.6	23219	16697.8	16506.7	15697.5	14634.3	17965.3	1.22762	0.366268	0.789977		20
P10126	Elongation factor 1-alpha 1 OS=Mus musculus OX=10090 GN=Eef1a1 PE=1 SV=3	29	31	25471.2	27100.8	21687.9	27931.9	21660.6	28157.3	28590.1	26912.6	22327.9	31322.6	26356.1	30645.8	30476.4	34712.7	22786.9	27781.4	26386.6	24260.1	26753.5	27303.3	25182.7	26937.1	29317.5	26468.2	1.16419	0.328428	0.769726		20
A0A0R4J1N7	Ankyrin-1 OS=Mus musculus OX=10090 GN=Ank1 PE=1 SV=1	31	19	6678.92	6934.81	4882.87	6397.53	4175.98	5121.01	7981.73	5547.91	4810.8	5364.01	4547.68	9566.23	5840.58	5932.31	5258.63	6724.25	9509.65	6231.38	11153.6	17136.8	5603.04	5535.34	6461.35	9469.94	1.71081	0.0262196	0.541077	3	20
P08752	Guanine nucleotide-binding protein G(i) subunit alpha-2 OS=Mus musculus OX=10090 GN=Gnai2 PE=1 SV=5	18	25	7668.83	8612.93	5945.56	7527.39	6170.23	9624.31	8747.14	8029.37	6378.15	9305.12	7780.28	6621.89	8986.36	8925.29	6308.54	6878.99	8029.44	8810.58	8930.64	7381.12	7482.81	7983.47	7608.15	7966.06	1.06691	0.882696	0.957654		20
P62874	Guanine nucleotide-binding protein G(I)/G(S)/G(T) subunit beta-1 OS=Mus musculus OX=10090 GN=Gnb1 PE=1 SV=3	13	16	5768.58	6419.73	5004.67	5922.49	4897.72	6878.8	6295.45	5871.27	4892.75	7222.07	6117.42	4261.83	7025.02	6695.06	4436.86	4608.8	5726.44	6797.6	6287.61	4428.62	5772.03	6032.65	5460.95	5491.82	1.10469	0.810625	0.934873		20
Q62000	Mimecan OS=Mus musculus OX=10090 GN=Ogn PE=1 SV=1	23	21	22009.4	25064.5	17476.5	24271.9	18806.9	25477.4	27849.5	24171.1	18750.6	30988.8	24083.7	22093.6	27401.7	34376.3	16730.4	20162.2	23206.2	25993.7	21702.6	20239.8	21959.2	24820.6	24291.4	22158.8	1.1303	0.665047	0.893559		20
A0A0J9YUN4	Dynamin-1 OS=Mus musculus OX=10090 GN=Dnm1 PE=1 SV=1	36	36	16129.8	18292.2	11813.5	17246.3	13078.1	18835.9	18733.5	16471.4	14082.8	17518.1	16296.7	14348.7	17181	15388.2	13403.9	14879.8	19400.9	17443.8	18179.5	20664.9	15670.5	16547.2	15016.5	18004.2	1.19896	0.267616	0.730403		20
Q99PL5	Ribosome-binding protein 1 OS=Mus musculus OX=10090 GN=Rrbp1 PE=1 SV=2	39	35	16960.2	17974.5	12145.4	16308.2	11566.5	18820.9	16501.6	16035	12874.7	17255.2	13329.4	15513.1	18856	17903.1	11697.5	18029.6	20271.6	18672.2	28494.1	22709.7	15362.4	15094.3	15732.3	21330.8	1.41317	0.0293079	0.541919	2	20
Q91X72	Hemopexin OS=Mus musculus OX=10090 GN=Hpx PE=1 SV=2	28	26	23300.6	24824.8	23224.9	23832.2	20178.1	25319	21959.2	21251.1	17985.2	26233.3	20188	24826.9	23277.9	21570.2	19375	20535.9	26586.2	27829.2	32557.7	30378	23385.7	21358.5	22168.7	27250.6	1.27587	0.0442176	0.542357	2	20
E9Q912	RAP1, GTP-GDP dissociation stimulator 1 OS=Mus musculus OX=10090 GN=Rap1gds1 PE=1 SV=1	2	2	1055.27	970.072	1142.43	954.375	1461.6	785.434	1022.57	1008.81	1400.02	807.022	971.569	857.255	893.235	753.428	1070.48	1088.52	896.811	869.417	732.697	867.77	1042.18	1025.18	886.489	883.932	1.17903	0.32408	0.767611		20
F6X9B6	Nebulin (Fragment) OS=Mus musculus OX=10090 GN=Neb PE=1 SV=1	1	1	175.308	109.776	251.68	157.188	319.105	61.446	120.094	145.183	326.836	60.611	238.541	213.982	116.244	66.1111	185.45	236.756	116.425	128.948	132.567	66.5415	156.916	152.467	132.149	125.678	1.24856	0.902218	0.961161		20
P23953	Carboxylesterase 1C OS=Mus musculus OX=10090 GN=Ces1c PE=1 SV=4	27	29	17089.1	20316.1	11887.8	17905.9	12718.7	19005.5	20191.2	18063.5	14534.6	20508	15513	19678.7	18590.3	21527.4	15221.6	16973.3	21968.7	17668.3	27255.7	18236.7	16168.2	17595.3	18607.3	20092.5	1.24271	0.308962	0.763361		20
Q9DBJ1	Phosphoglycerate mutase 1 OS=Mus musculus OX=10090 GN=Pgam1 PE=1 SV=3	21	21	12478.5	14317.4	10403	13270.5	10357.8	16843.2	14652.2	12283.5	10730.2	15484.2	13127.7	12370	14603.9	14802.6	10432.8	11565.7	14153.8	14011.8	10525.5	15265.4	12753.4	13145.6	12923.9	12980.7	1.03075	0.99234	0.995295		20
P62880	Guanine nucleotide-binding protein G(I)/G(S)/G(T) subunit beta-2 OS=Mus musculus OX=10090 GN=Gnb2 PE=1 SV=3	22	20	10267.9	11816.5	7725.41	10260.1	7836.03	14484.6	12817.3	11267.7	8308.13	13253.8	10266.7	10984.5	12728.4	13352.9	8355.03	8900.88	10243.6	10739.7	12276.9	9097.89	10147.1	11030.1	11175.6	10180.8	1.10136	0.80845	0.934382		20
F8VPN4	Amylo-1,6-glucosidase, 4-alpha-glucanotransferase OS=Mus musculus OX=10090 GN=Agl PE=1 SV=1	34	41	15985	11226.3	26356.2	13527.8	20192.9	9685.11	10758.1	12000.2	19570.5	9873	15126.7	17088.5	9874.56	9451.75	20621.1	17613.4	10429.7	9372.65	12738.1	9917.63	15236.8	13042	13466.7	11681.5	1.30435	0.619351	0.8775		20
G3X8Q5	Ceruloplasmin OS=Mus musculus OX=10090 GN=Cp PE=1 SV=1	30	28	12846.6	15986.8	10304.9	13673	12375.4	19390.3	15110.1	12606.9	10672.9	14634.1	11615.1	12653.6	14505.2	13204.4	11788.6	10958.4	14109.3	13702.6	12725	12705.6	13812.3	12814.7	13001.1	12792.1	1.07975	0.822305	0.938548		20
Q3TU36	RAP1, GTP-GDP dissociation stimulator 1 OS=Mus musculus OX=10090 GN=Rap1gds1 PE=1 SV=1	28	27	16414.1	18434.8	12417.1	16459.7	12418	20300.4	20621.3	16197.1	12590.5	18871.9	15519.5	13837.8	16830.3	17078.3	12906.3	14519.9	16863.5	16861.9	19463.8	17389.6	15805.5	16523.4	15052.2	16946	1.12581	0.733848	0.918077		20
Q8K2B3	Succinate dehydrogenase [ubiquinone] flavoprotein subunit, mitochondrial OS=Mus musculus OX=10090 GN=Sdha PE=1 SV=1	25	22	8632.22	7809.59	9516.79	8407.6	9982.02	7998.72	7504.94	10023.6	9821.2	7907.89	8815.43	7528.91	7601.14	7253.9	9268.43	9111.92	8158.26	8193.15	7479.87	7145.42	8690.11	8757.25	7875.84	7989.43	1.11191	0.314433	0.765472		20
Q91VD9	NADH-ubiquinone oxidoreductase 75 kDa subunit, mitochondrial OS=Mus musculus OX=10090 GN=Ndufs1 PE=1 SV=2	28	28	11170.9	10421.7	11779.3	11046.5	11765.9	10475.7	9789.44	13118.1	13241.5	9550.19	10069.5	10327.3	9852.2	9056.86	12350.5	11346.8	10394.5	10606	10398.4	10851.2	11096.8	11033.6	10328.7	10713.6	1.07436	0.723877	0.913892		20
B9EHJ3	Tight junction protein ZO-1 OS=Mus musculus OX=10090 GN=Tjp1 PE=1 SV=1	39	23	11510.9	13348.3	9306.98	11799.2	10293.7	13423.7	12927.8	11116	10186.8	12305.9	11088.3	9941.34	12335.3	11497.7	10039.8	10834.5	13408.5	13191.6	13165.2	14120.8	11515.2	11484.1	10907.7	12893	1.18201	0.197545	0.673479		20
Q7TQ48	Sarcalumenin OS=Mus musculus OX=10090 GN=Srl PE=1 SV=1	25	28	17813.5	8227.64	38612.2	13691.4	22479.9	7462.26	6345.21	12682.7	20288.1	7427.04	18545.7	18768.4	5458.07	7711.13	24806.6	20599.1	6560.33	5076.46	10099.2	7632.31	15333.6	11759.6	11831.4	8803.5	1.74176	0.521624	0.853667		20
A2A5Y6	Microtubule-associated protein OS=Mus musculus OX=10090 GN=Mapt PE=1 SV=1	27	26	13642.5	15506.8	10916.3	15041.5	12422.2	17836.2	16296.1	14315.2	13019.5	16450.7	13545.5	12333.2	16449.9	15142.5	10988.1	12329.4	16671	17289.8	15008.9	16295	14051.2	14658.6	13554.7	15410.6	1.13692	0.616531	0.876087		20
E9Q0J5	Kinesin-like protein KIF21A OS=Mus musculus OX=10090 GN=Kif21a PE=1 SV=2	25	22	9983.29	11779.3	8249.21	10526.5	8560.97	12670.4	12133.1	10125	8430.64	12586.6	10415.9	8197.67	11379.8	10735.5	7876.87	8455.41	10662.1	12795.2	10505.8	11450.9	10171.9	10630.8	9424.32	10677.2	1.13295	0.67245	0.895739		20
Q8R2Z5	von Willebrand factor A domain-containing protein 1 OS=Mus musculus OX=10090 GN=Vwa1 PE=1 SV=1	23	22	7799.05	8942.84	5283.65	7967.63	6439.85	8571.66	9788.62	8263.31	7287.55	9681.15	8056.6	7208.8	8427.7	9004.31	6291.76	7269.73	9932.93	8839.9	9479.69	8976.33	7383.92	8560.66	7659.47	8850.89	1.19867	0.231012	0.704763		20
Q6P1J1	Crmp1 protein OS=Mus musculus OX=10090 GN=Crmp1 PE=1 SV=1	16	13	6016.44	6907.33	4372.78	6048.55	4348.65	6949.83	6973.6	6060.42	4763.47	6595.53	5810.22	5032.2	6924.16	6743.49	4500.62	5110.46	6709.59	6830.79	9189.81	5987.61	5669.76	5990.53	5702.57	6638	1.17077	0.57914	0.864312		20
P42208	Septin-2 OS=Mus musculus OX=10090 GN=Sept2 PE=1 SV=2	19	14	8097.36	9093.06	6046.05	8608.64	6995.66	10403.5	9394.01	8190.81	6782.67	10259.1	7875.68	6831.59	9182.39	9580.09	6478.82	7484.22	9192.29	9311.25	6866.96	8971.91	8083.1	8413.86	7899.25	8303.2	1.06515	0.947817	0.979126		20
Q62009	Periostin OS=Mus musculus OX=10090 GN=Postn PE=1 SV=2	29	21	10131.2	10999.3	8601.79	10198.9	9149.07	12674.6	12013.6	10940	10208.5	11968.8	8831.39	9348.29	10728.9	8770.5	8930.98	9824.1	10708.8	10061	9243.7	13380.6	10211.3	10723.7	9414.62	10553.6	1.13905	0.475913	0.840147		20
E9Q1G8	Septin 7 OS=Mus musculus OX=10090 GN=Sept7 PE=1 SV=2	24	21	12363.2	13189.9	10633.7	13333.4	10543.8	16260.8	13581.3	12928	10143.7	15323.1	12551.9	10376.5	13028.8	13974.9	9684.48	12376.6	13625.4	14614.4	10435.3	14466.5	12580.3	12792.2	11630.4	13005.3	1.11821	0.737238	0.918077		20
Q61699	Heat shock protein 105 kDa OS=Mus musculus OX=10090 GN=Hsph1 PE=1 SV=2	27	20	7732.69	8516.1	6706.22	7964.39	6805.43	9056.19	8591.01	8060.99	6622.59	9229.53	7226.72	6501.21	8063.92	8681.9	6535.31	6943.05	8003.4	9673.43	7045.59	9624.37	7750.57	7890.71	7385.08	8172.2	1.10658	0.751432	0.918828		20
O88342	WD repeat-containing protein 1 OS=Mus musculus OX=10090 GN=Wdr1 PE=1 SV=3	26	28	14984.6	16968.6	11846.3	16397.5	13794.1	18761.9	16679.7	15661.8	13833	17416.8	14578.6	13949.2	17089	15658.6	13942.3	14815.7	16834.8	16783.5	13081.2	18149.4	15291.1	15578.5	15103.9	15829.4	1.04804	0.946935	0.978479		20
P50544	Very long-chain specific acyl-CoA dehydrogenase, mitochondrial OS=Mus musculus OX=10090 GN=Acadvl PE=1 SV=3	27	26	10912.4	10277.1	10502.2	10978.2	12668.4	9954.19	9925.83	15059.4	13472.9	9136.9	9982.07	10067.1	9674.5	9114.02	12677.2	11967.2	10569.8	9744.72	11875.7	8840.6	10849	11293	10299.5	10529.2	1.09646	0.803222	0.931237		20
P10107	Annexin A1 OS=Mus musculus OX=10090 GN=Anxa1 PE=1 SV=2	27	25	12418	13596.8	9925.19	12935.9	9586.19	15198.6	11806.7	12840.8	11209.6	13254.6	10573.7	11541.5	15170.4	15940.3	10218.3	11728.3	14618.7	13522.6	11582.5	16669.2	12112.8	11895.4	12995.2	13495.3	1.1345	0.59009	0.865778		20
P09103	Protein disulfide-isomerase OS=Mus musculus OX=10090 GN=P4hb PE=1 SV=2	29	37	20313.1	21031.9	17247.4	19828.9	17297.4	22474.5	19448.8	20183.4	18027.6	18739.2	17301.5	19383.4	22632.1	17904.1	18441.4	22153.5	23034.2	21075.4	32978.3	23510.3	19606.1	18712.5	19508.6	24222.3	1.29444	0.0156794	0.541077	2	20
P62259	14-3-3 protein epsilon OS=Mus musculus OX=10090 GN=Ywhae PE=1 SV=1	37	33	28797.8	33078.9	22834.2	31001.4	24422.5	34400.6	34868.2	28962.4	24847.4	35294.3	29597.7	30143.9	32771.4	35194.1	25112	25977.4	31663.2	32147.7	23712.2	37663	28765.5	30458	30567.6	29828.9	1.06265	0.923015	0.968596		20
Q99LB4	Capping protein (Actin filament), gelsolin-like OS=Mus musculus OX=10090 GN=Capg PE=1 SV=1	20	21	8872.33	9615.69	7096.55	9195.5	6839.92	10188.9	9964.56	9028.19	7259.65	10898.2	8291.96	7857	9768.15	11198	6744.53	8449.83	10284.9	10649.2	9898.21	11071.5	8540.24	8999.06	8725.5	10028.3	1.17424	0.431881	0.820285		20
Q3UH68-2	Isoform 2 of LIM and calponin homology domains-containing protein 1 OS=Mus musculus OX=10090 GN=Limch1	31	23	10007.8	11013.5	8388.57	10531.6	9601.75	11871.3	11680.3	9697.1	9466.24	10978.5	9500.96	8512.66	10421.4	9717.61	8860.11	9402.19	12042.5	12228.8	10915.8	11950.9	10175.4	10226.3	9348.62	11255.3	1.20395	0.118624	0.608407		20
Q60932	Voltage-dependent anion-selective channel protein 1 OS=Mus musculus OX=10090 GN=Vdac1 PE=1 SV=3	25	27	23724.7	19587.2	26601.2	22567.7	27738.2	18729	19896.5	26560.6	27552.3	18944.3	23155.2	22931.7	18677.4	18798.1	27003.5	24968	19568.5	19226.2	18879.8	18373.8	22918.8	22964.6	21593.4	20072.7	1.14407	0.488331	0.843656		20
P80314	T-complex protein 1 subunit beta OS=Mus musculus OX=10090 GN=Cct2 PE=1 SV=4	26	27	11781.8	12476.5	10067.8	11934.4	9740.61	12320.2	12333.3	11282.6	10230.9	12833.9	10972.8	11094.7	12429.2	12639.6	9787.18	11588.6	12630.7	11899.7	14095.7	13029.6	11333.8	11492.6	11428.5	12618.3	1.11334	0.30607	0.761065		20
A0A0G2JFH2	Microtubule-associated protein (Fragment) OS=Mus musculus OX=10090 GN=Map4 PE=1 SV=1	2	4	814.382	519	1203.44	672.109	1043.76	537.35	540.105	846.153	949.046	476.447	621.758	842.956	486.01	427.613	1029.91	929.501	558.195	431.732	900.374	513.109	759.369	663.392	651.741	635.297	1.1953	0.832002	0.940575		20
P61982	14-3-3 protein gamma OS=Mus musculus OX=10090 GN=Ywhag PE=1 SV=2	19	19	17577.9	19902.9	14165.9	18774.8	14541.5	22297.5	20039.6	16765.3	15081.6	20257.7	17717.5	16338.8	17585.4	20633.7	15760.2	16412.3	20305.2	20495.3	12940.2	21583.9	17643.9	17862.7	17483.5	18034.4	1.03151	0.992381	0.995295		20
F7BNZ5	Breast carcinoma-amplified sequence 1 homolog (Fragment) OS=Mus musculus OX=10090 GN=Bcas1 PE=1 SV=1	2	2	2706.64	2897.31	1952.03	2323.35	2244	3581.39	2808.6	2245.49	2004.01	2288.75	1985.49	1494.22	2241.32	1806.21	2008.51	2233.86	3022.46	3781.77	4692.66	2449.33	2566.55	2248.19	1866.98	3115.41	1.66869	0.0199031	0.541077	2	20
Q8VCT4	Carboxylesterase 1D OS=Mus musculus OX=10090 GN=Ces1d PE=1 SV=1	18	14	10080	11977.1	6063.1	10733.5	6053.14	12844.8	6253.46	9545.16	9326.7	7451	7282.86	16586.8	14048.2	11312.1	12383.1	13472.4	9735.42	9192.89	18377.3	11190.1	9211.42	7871	13441.2	11991.5	1.70769	0.024756	0.541077	1	20
B1AX58	Plastin-3 OS=Mus musculus OX=10090 GN=Pls3 PE=1 SV=1	24	35	13338.9	14879	11361.2	14059	11031.8	16808.6	14818.4	13320.6	11500.7	16061.8	12651.2	12173.7	14171.1	13961.7	11319	12546.2	14539	14059.4	11890.1	15923.7	13434.1	13576.7	12849.7	13716.7	1.06747	0.897469	0.960997		20
Q9R069	Basal cell adhesion molecule OS=Mus musculus OX=10090 GN=Bcam PE=1 SV=1	25	27	10993.1	12529.5	8918.53	11284.1	8798.29	12297.7	12183.5	10482.6	8830.96	12879.9	10291.6	9056.06	12593.7	13693.4	8613.43	9469.48	12110.3	13110.7	12107.3	12651	10698.9	10837.5	10769.5	11815.6	1.10437	0.752118	0.918828		20
P33175	Kinesin heavy chain isoform 5A OS=Mus musculus OX=10090 GN=Kif5a PE=1 SV=3	20	10	4447.59	5284.49	3432.96	4775.2	3684.48	6323.92	5296	4465.88	3984.03	5161.76	4294.92	3599.67	4683.81	4453.99	3638.81	4193.83	5655.75	5305.02	4008.02	6039.87	4558.88	4613.03	4065.77	4974.5	1.22351	0.43573	0.820285		20
Q9WVK4	EH domain-containing protein 1 OS=Mus musculus OX=10090 GN=Ehd1 PE=1 SV=1	28	32	11345	13040.1	8430.09	11581	8699.87	12976.5	13100.3	11362.1	9089.33	11990.4	10381.1	11618.2	12596.9	11633.5	9596.21	11555	12977.3	12093	19034.3	13135.8	10849	11098.7	11305.9	13530	1.24712	0.182562	0.663369		20
Q9DB77	Cytochrome b-c1 complex subunit 2, mitochondrial OS=Mus musculus OX=10090 GN=Uqcrc2 PE=1 SV=1	27	25	12824.6	11416.9	13443.7	12712.9	14535.8	10984.6	11340.6	14919.8	14863.9	10592.7	11633	13088.3	11289.6	10364.8	15102.8	13561.9	12010.8	10857.3	11449.4	12513.5	12596.9	12538.5	12332.3	12043.6	1.04594	0.941829	0.977404		20
P08113	Endoplasmin OS=Mus musculus OX=10090 GN=Hsp90b1 PE=1 SV=2	29	28	15576.8	16841	11496.7	16602	12287.5	19951.5	15691.1	15004.3	12829.1	17160.5	13789.5	15070.8	16668.7	16192.8	13275.2	17885.7	18050.4	17550.3	14704.7	23042.9	15188.1	14819.3	15244.1	18057.3	1.2185	0.216871	0.685813		20
P16125	L-lactate dehydrogenase B chain OS=Mus musculus OX=10090 GN=Ldhb PE=1 SV=2	22	25	23558.1	26320.5	17398.6	24792.7	17050.9	27142.9	28721.6	28292.2	17578.8	33532.2	24794.3	23606.8	27545.4	37172.5	16451.3	22469.7	26847.6	24665.2	29139.7	21770.4	22324.4	25997.7	25111.8	24830.6	1.16454	0.719943	0.912913		20
A0A286YCV9	Kinesin family member 13B OS=Mus musculus OX=10090 GN=Kif13b PE=1 SV=1	31	24	8906.48	9844.58	7062.92	9080.72	7848.38	10958.5	10369.5	8993.42	8130.07	10213.2	8551.43	7745.01	9708.9	9569.81	7679.3	8645.64	10451.8	10447.4	10109.2	10035	8859.79	9208.64	8621.93	9913.95	1.14985	0.358514	0.784917		20
P62814	V-type proton ATPase subunit B, brain isoform OS=Mus musculus OX=10090 GN=Atp6v1b2 PE=1 SV=1	22	23	9001.87	9597.97	7007.14	8975.27	7295.85	9629.57	9740.05	8898.35	8025.71	10088.3	8519.56	8742.7	9249.48	9701.63	7244.52	8672.26	10606.5	9722.55	10516.4	11242.1	8517.21	9022.31	8682.69	10112.1	1.18725	0.130758	0.616513		20
Q91XV3	Brain acid soluble protein 1 OS=Mus musculus OX=10090 GN=Basp1 PE=1 SV=3	16	19	9795.34	9628.03	5585.89	8207.77	5800.3	8116.92	9364.04	7621.51	6682.09	6724.12	8231.19	5970.43	7886.09	7363.92	5344.61	6915.91	11487.2	9628.61	17288.8	10123.4	7669.84	7661.3	6561.05	10600.9	1.61573	0.0462278	0.543828	2	20
Q9R0Y5-2	Isoform 2 of Adenylate kinase isoenzyme 1 OS=Mus musculus OX=10090 GN=Ak1	25	24	19749.2	12577.1	34570.8	17087.6	28321.3	11775.5	11447.7	17377.5	26341.9	11388.2	19315.6	23909.3	11697.7	9688.49	30035	22215.5	12192	10404.7	10276.6	11911.5	19125	16305.8	16890.3	12810.2	1.49295	0.476708	0.840147		20
Q61553	Fascin OS=Mus musculus OX=10090 GN=Fscn1 PE=1 SV=4	26	29	13654.9	14663.4	9713.81	14032.8	11371.5	16897.5	16658	14236.1	11152.1	18550.5	14296.4	11752.6	16780.4	16863.3	10132.5	11000.6	14206.7	16275.8	14077.9	11567.9	13181	14763.5	13548.7	13287.7	1.12006	0.791415	0.926905		20
Q9DBX3	Sushi domain-containing protein 2 OS=Mus musculus OX=10090 GN=Susd2 PE=1 SV=1	23	24	8550.21	9811.08	6377.11	8512.59	6914.75	10855.6	9990.8	8689.1	6810.67	9488.31	7514.55	8615.65	9830.5	8273.88	6910.63	7671.73	9534.12	9503.26	12721.3	10571.3	8361.83	8413.4	8342.05	9866	1.18268	0.390903	0.804565		20
Q62433	Protein NDRG1 OS=Mus musculus OX=10090 GN=Ndrg1 PE=1 SV=1	21	23	12059	14151	9102.13	13082	9598.79	14497.9	15166.2	13023.5	10430.6	15725	11586.8	11268.8	14404.2	16474.1	9232.31	11057.7	14884	14824	13971.6	15341.7	11891.6	13028.5	12534.9	13921.8	1.17072	0.597092	0.867682		20
P80318	T-complex protein 1 subunit gamma OS=Mus musculus OX=10090 GN=Cct3 PE=1 SV=1	29	20	8981.53	9604.96	7441.28	8952.86	7698.9	10678.1	9730.72	8693.54	8113.43	9512.79	8014.79	8002.37	9093.73	8379.24	7753.76	8127.32	9262.23	9957	9985.39	9805.4	8825.31	8785.15	8292.2	9399.93	1.13359	0.368284	0.790651		20
K4DI58	Cell adhesion molecule 3 OS=Mus musculus OX=10090 GN=Cadm3 PE=1 SV=1	22	25	12116.4	13662.6	9100.58	12822.1	9851.68	14396.1	14549.9	13588.3	10033.5	17190.5	12975.8	11754.4	15595.9	19086.2	8858.2	10173.2	13935.4	14791.9	11607	12447.4	11829	13464.2	13268.4	12481.9	1.13824	0.752777	0.918828		20
Q76MZ3	Serine/threonine-protein phosphatase 2A 65 kDa regulatory subunit A alpha isoform OS=Mus musculus OX=10090 GN=Ppp2r1a PE=1 SV=3	32	28	13320.4	14284.7	10823.1	13112.2	10792.4	14822.4	14267.1	13156.2	11596.9	14363.4	12192.7	12466.6	13819.3	13548.4	11104.9	12728	14108.8	13952.6	16371	15022.4	12761.7	13068.7	12688.5	14386.1	1.1338	0.280202	0.741684		20
P21981	Protein-glutamine gamma-glutamyltransferase 2 OS=Mus musculus OX=10090 GN=Tgm2 PE=1 SV=4	29	27	10941.3	11758.6	8508.49	11851.8	10116.1	13810.1	10846.8	10944.6	10415.6	11954	10559.1	12253.4	16496.6	14261.9	11094.4	12986.4	11251.9	13285.2	12817	12393.2	11041.9	10931.1	13373.1	12525.9	1.2234	0.0696992	0.570748		20
P42932	T-complex protein 1 subunit theta OS=Mus musculus OX=10090 GN=Cct8 PE=1 SV=3	32	25	14471.2	15644.7	11771.1	14512.8	12295.7	16523.7	15762.7	14344.9	12747.6	15681	13243	13465.2	15558.7	14587.1	12309.7	13994	15315	15355.2	17227.9	16554.3	14099.9	14302.9	13926.8	15649.2	1.12368	0.339828	0.773775		20
O55103-2	Isoform 2 of Periaxin OS=Mus musculus OX=10090 GN=Prx	1	2	342.968	357.767	243.04	330.746	282.118	342.129	415.725	340.526	315.364	406.846	321.197	317.41	327.579	410.978	258.688	293.508	411.076	427.668	417.534	391.665	313.647	357.433	324.252	384.814	1.2269	0.17428	0.658774		20
Q6ZQ38	Cullin-associated NEDD8-dissociated protein 1 OS=Mus musculus OX=10090 GN=Cand1 PE=1 SV=2	33	30	15235.4	17366.4	11804.1	15844.8	12393.2	19373.6	18511	15468.5	12076.3	18008.7	15453.6	13781.9	17232.8	16875.9	12799.4	14203.4	15953.8	16643.7	16307.6	17068.1	15105.9	15727.7	15049.8	16003.5	1.06337	0.903118	0.961161		20
Q9JKS4-6	Isoform 6 of LIM domain-binding protein 3 OS=Mus musculus OX=10090 GN=Ldb3	2	1	490.49	289.195	810.638	492.633	781.256	45.9154	219.674	384.184	806.824	125.832	659.541	445.142	235.375	170.202	602.277	518.675	260.348	244.231	130.831	82.6403	355.894	355.162	321.925	204.376	1.74137	0.67661	0.897666		20
Q9CQV8	14-3-3 protein beta/alpha OS=Mus musculus OX=10090 GN=Ywhab PE=1 SV=3	17	12	4625.36	5545.17	3607.21	5269.63	3717.6	5404.74	5803.03	5037.17	3995.85	6530.5	5535.49	6293.42	6347.97	7984.01	4069.9	4552.06	5453.5	4752.28	3979.05	5530.4	4625.67	5310.2	6002.49	4817.97	1.29765	0.232239	0.705456		20
P80313	T-complex protein 1 subunit eta OS=Mus musculus OX=10090 GN=Cct7 PE=1 SV=1	22	17	7725.43	8230.06	6254.65	7772.58	7158.3	9245.94	8595.35	8119.61	7100.41	8799.06	7819.67	7285.31	8620.47	8089.57	6863.16	7712.11	8143.55	8408.79	8445.87	7800.79	7676.13	8063.83	7684.35	8096.56	1.05477	0.720709	0.912913		20
P35486	Pyruvate dehydrogenase E1 component subunit alpha, somatic form, mitochondrial OS=Mus musculus OX=10090 GN=Pdha1 PE=1 SV=1	23	30	13694.5	12607.6	14865	13455.8	14672.6	12552.3	12003.5	15380.9	15201.9	12546.5	12995.1	12349.3	13141.8	13404.8	14585	13940.9	13097.6	13599.7	12808.7	12458.1	13611.8	13554.9	13346.4	13170.2	1.03352	0.901149	0.961119		20
D3Z041	Long-chain-fatty-acid--CoA ligase 1 OS=Mus musculus OX=10090 GN=Acsl1 PE=1 SV=1	26	30	14398	13483.5	12893	14490.1	14063.9	15442.4	9536.84	18358.5	15878.7	11044	13136.1	17848.5	18970.3	13403.3	17570.3	17242.5	16717.5	12839.1	21050.3	16208.7	14105.6	13216.9	16804.1	16605.9	1.27141	0.125855	0.611765		20
Q99LX0	Protein/nucleic acid deglycase DJ-1 OS=Mus musculus OX=10090 GN=Park7 PE=1 SV=1	27	24	15462.3	14888.4	16714	15393.8	16888.3	14109.1	14435.6	16225	16767	14978.6	17195.5	13786.5	15250.6	14346.3	16810.2	14199.8	14572.3	15320.6	11552.8	12813.5	15545.5	15885.2	15005.9	13623.5	1.16601	0.053872	0.544172		20
P70670	Nascent polypeptide-associated complex subunit alpha, muscle-specific form OS=Mus musculus OX=10090 GN=Naca PE=1 SV=2	24	19	6422.19	4564.33	10373.1	5813.76	7418.45	4245.06	4426.26	6425.67	7789.23	4391.72	5880.2	6793.26	3981.61	4451.53	7822.62	7128.98	4478.59	4232.1	5878.97	5134.49	6179.27	5642.81	5539.87	5273.57	1.17174	0.822387	0.938548		20
Q3UQ44	Ras GTPase-activating-like protein IQGAP2 OS=Mus musculus OX=10090 GN=Iqgap2 PE=1 SV=2	27	20	7048.5	7618.5	5767.13	7047.36	5787.28	8022.81	8098.8	6978.96	5923.98	8041.65	6327.53	5988.51	7355.44	7108.53	5565.53	6564.23	7701.86	8501.14	9480.61	8317.78	6827.98	7019.09	6461.06	8054.16	1.24657	0.127914	0.613469		20
Q9JK37	Myozenin-1 OS=Mus musculus OX=10090 GN=Myoz1 PE=1 SV=1	21	18	14752.3	6835.25	30196.8	11640.2	21713.4	4805.75	5786.43	9720.22	20616.7	4875.12	14693.2	14659.9	5016.05	4962.85	21903.7	18031.5	5807.48	4841.82	5571.71	4865.09	12435.7	9635.67	9455.53	6723.9	1.84948	0.508477	0.850048		20
P70232-2	Isoform 2 of Neural cell adhesion molecule L1-like protein OS=Mus musculus OX=10090 GN=Chl1	24	16	7079.45	8453.33	5699.7	7646.44	5889.77	9175.58	7895.03	6727.75	6120.67	7735.45	6153.46	6237.89	7882.13	7365.24	5940.35	6510.07	8366.62	8433.62	7865.6	9393.04	7214.04	6885.34	6810.36	8056.33	1.18295	0.333894	0.770958		20
B7ZNH7	Collagen alpha-1(XIV) chain OS=Mus musculus OX=10090 GN=Col14a1 PE=1 SV=1	31	32	12932.7	12665.2	8632.39	12666.7	9206.95	14858.4	15950.3	12747.5	12038.2	14101	13016.4	9474.26	12280.8	12467	10264.6	13026.1	16775	15570.3	13597.1	17838.1	11610.9	13505.1	11046.4	15251.5	1.38068	0.024172	0.541077	2	20
P09542	Myosin light chain 3 OS=Mus musculus OX=10090 GN=Myl3 PE=1 SV=4	24	8	10080.7	5380.25	15113	22780.4	6274.54	6501.53	4769.48	20509.3	16059.9	6982.93	6080.14	9289.17	4608.21	7749.71	6125.09	12950	6481.97	4722.31	7321.2	8028.96	9556.55	9221.97	6713.93	7472.65	1.42339	0.663672	0.893559		20
Q6PGJ3	L1 cell adhesion molecule OS=Mus musculus OX=10090 GN=L1cam PE=1 SV=1	23	23	8092.28	9938.1	6558.58	8681.33	6924.02	10101	9064.45	7737.65	6482.66	9067.19	7475.44	6873.2	8635.91	9244.81	6329.94	7345.75	9561.73	9106.4	9096.45	9511.2	8271.46	7902.47	7677	8883.93	1.15721	0.52182	0.853667		20
D3Z5J3	Sorbin and SH3 domain-containing protein 1 OS=Mus musculus OX=10090 GN=Sorbs1 PE=1 SV=1	28	27	10379.7	12194.7	7917.51	10930.6	8651.96	13710.2	11575.7	10120.4	9053.3	10940.1	8879.3	8997.05	10634	10176.2	9179.97	9756.5	13184.9	12097.2	10304.2	15031.8	10446.2	10059.8	9723.14	11923.8	1.22633	0.259377	0.722415		20
P11531	Dystrophin OS=Mus musculus OX=10090 GN=Dmd PE=1 SV=3	23	25	7599.72	7801.78	6905.9	7341.07	7434.73	7558.14	7917.05	7481.44	7813.36	7080.41	6890.67	7854.82	7439.15	6320.63	7695.19	7313.98	7593.85	7337.73	8682.4	8428.84	7434.9	7425.77	7301.46	7850.86	1.07524	0.431136	0.820285		20
E9PV24	Fibrinogen alpha chain OS=Mus musculus OX=10090 GN=Fga PE=1 SV=1	28	17	10642.5	12277.8	7802.87	13660.2	11008.3	12371.4	12876.3	9212.45	9954.32	12571.4	9295.53	19632.3	10873.1	12506.5	12229	10501	14587.5	12642.9	10556.3	16895.7	11125.9	10665.2	13441.9	12813.5	1.26036	0.285771	0.745641		20
O70250	Phosphoglycerate mutase 2 OS=Mus musculus OX=10090 GN=Pgam2 PE=1 SV=3	23	30	39336.9	21022.7	79793.6	31880.9	64545.3	14871	18761	28030.8	54023.7	17191.2	39963.5	35727	18521.4	16078.7	53574.9	43291.7	20121.6	17107.2	13178.9	16405.9	35552.1	28713.7	27477.1	20027.4	1.77517	0.416337	0.817887		20
A0A286YCI8	Sorbin and SH3 domain-containing protein 1 OS=Mus musculus OX=10090 GN=Sorbs1 PE=1 SV=1		2				861.751	694.211	1140.65			765.884	710.834	604.139			615.233	863.214				881.365	1342.76	880.39	690.276	728.751	1087.87	1.57599	0.223168	0.692724		10
P05201	Aspartate aminotransferase, cytoplasmic OS=Mus musculus OX=10090 GN=Got1 PE=1 SV=3	28	24	16696.9	16246.4	15055	16628.5	16110.9	16673.1	16450.5	19579.8	16758.6	16959.4	16112.5	14729.1	15249.5	14712.1	16268.2	15756.5	16370.7	15414.3	15797.9	15527.5	16224.7	17130.1	15226.9	15770	1.12499	0.0180324	0.541077		20
Q9JK53	Prolargin OS=Mus musculus OX=10090 GN=Prelp PE=1 SV=2	27	25	19427.8	23584	14546	21148.9	14855.5	24399.2	23362.2	19550.5	16479.9	22493.1	18081.1	19418.5	23745	24387.8	16948.6	18356.9	23277.5	20327.1	19754.1	27047.3	19262.9	19823.5	20894.1	21543.6	1.1184	0.746479	0.918828		20
Q6IRU2	Tropomyosin alpha-4 chain OS=Mus musculus OX=10090 GN=Tpm4 PE=1 SV=3	21	19	13893.9	11451.2	16008.8	14389.3	11474	13920.9	12042.3	12363.9	10983.7	15148.8	12283.5	9804.1	11659.9	13932.6	9876.8	15349.7	12976	14382.2	14024.7	13897.6	13424.9	12492.9	11199.2	14105.2	1.25948	0.0630721	0.55889		20
P0DP27	Calmodulin-2 OS=Mus musculus OX=10090 GN=Calm2 PE=1 SV=1	25	25	24491.2	28317.9	17120.1	27915.1	19715.6	27896.1	29612.9	24567.5	22990.1	33320	25496.4	30308.2	31456.4	37241.1	22977.6	26353.1	32607.5	26473.9	19100.6	34655.9	23811.9	26947.2	30053.8	27262	1.26213	0.371876	0.793371		20
A2AQP0	Myosin-7B OS=Mus musculus OX=10090 GN=Myh7b PE=3 SV=1		1				50.8832	106.208	54.007			182.461	48.8613	51.4221			33.3696	107.401				100.777	82.7587	66.3326	77.1073	59.8659	91.3247	1.52549	0.893348	0.960439		10
Q02248	Catenin beta-1 OS=Mus musculus OX=10090 GN=Ctnnb1 PE=1 SV=1	22	18	7688.94	8723.18	5830.67	7676.51	6181.57	10551.6	9177.95	7385.32	6223.3	8741.62	6903.72	6715.03	8029.72	7295.14	6785.8	6861.01	7763.05	8641.62	7904.34	8552.87	7620.33	7606.1	7187.79	7917.69	1.10155	0.840203	0.942973		20
A0A0R4J038	Kininogen-1 OS=Mus musculus OX=10090 GN=Kng1 PE=1 SV=1	26	1	1715.01	1957.5	1358.27	1715.68	1531.1	1430.73	1927.47	1702.9	1712.84	1864.28	1433.13	1801.54	1890.64	2141.58	1697.92	1458.71	1996.49	1971.95	2665.08	1588.12	1605.68	1719.25	1875.97	1892.97	1.17892	0.308881	0.763361		20
Q8CI51	PDZ and LIM domain protein 5 OS=Mus musculus OX=10090 GN=Pdlim5 PE=1 SV=4	22	15	9430.33	6946.76	13731.9	8195.44	14131.1	5749.22	6416.26	9556.61	12784.6	5157.26	7675.57	8560.43	6617.54	5390.44	13099.7	9732.57	6714.02	6440.76	6272.73	5691.17	9181.19	7913.35	7952.78	6844.81	1.34134	0.557418	0.855732		20
A0A286YCT6	Band 4.1-like protein 3 (Fragment) OS=Mus musculus OX=10090 GN=Epb41l3 PE=1 SV=1	4	7	1187.32	1152.91	1595.55	1120.48	1151.2	1194.33	992.561	1074.34	1147.4	1186.98	1242.2	1196.18	1039.6	1159.86	1135.39	1215.45	1083.72	974.623	927.59	1246.85	1224.12	1125.25	1131.24	1082.26	1.13108	0.337572	0.771425		20
P08121	Collagen alpha-1(III) chain OS=Mus musculus OX=10090 GN=Col3a1 PE=1 SV=4	26	30	22202.4	15700.6	13054.5	24357.9	17028.6	26426	36956.7	29739	15752.9	38066.2	30477.1	22455.4	17625.3	49076.4	12587.8	20799.9	38588	34715.2	9063.82	29000.2	19186.1	28878.7	22236.7	23602	1.50519	0.533363	0.855732		20
P29699	Alpha-2-HS-glycoprotein OS=Mus musculus OX=10090 GN=Ahsg PE=1 SV=1	18	16	12653.1	15111	10305.8	13294.9	12397.9	14965.8	14786	14441.8	10522.5	18420.8	13262.3	13186.3	15443.5	16530.4	10126.8	10316.3	13251.5	15947	17377.4	8543.26	13015.2	14057.3	13588	12647.8	1.11145	0.874529	0.953888		20
P14733	Lamin-B1 OS=Mus musculus OX=10090 GN=Lmnb1 PE=1 SV=3	33	23	12802.7	14437.6	10382.6	13683.6	10534.9	14773.1	13335.6	12874.9	11644.5	14921.9	12234.8	11871.7	14038.2	14912.8	11164.1	12735.5	14862.1	14508.7	11331.8	16648.1	12644.4	12955.7	12906.3	13895.6	1.09895	0.708517	0.907445		20
Q9EQP2	EH domain-containing protein 4 OS=Mus musculus OX=10090 GN=Ehd4 PE=1 SV=1	27	28	11755.1	13307.6	9305.65	12186.8	9986.61	13331.3	13885.7	11934.8	10252.9	12736.9	10378.9	11415.3	13229.2	11416.9	10278.3	11193.5	12728.7	12098	15850.9	14434.3	11540.1	11756.8	11537.8	13157.8	1.14041	0.378206	0.795805		20
P14152	Malate dehydrogenase, cytoplasmic OS=Mus musculus OX=10090 GN=Mdh1 PE=1 SV=3	23	31	22517.9	23598.1	18993	23530.6	21237.8	22648.4	24993.4	28199.8	21290.1	26012.4	24328	24146.6	26122.4	29592.1	20602.3	22671.9	23919	22563.7	27494	20990.1	22027.4	24860.3	24902.3	23430.3	1.13051	0.241171	0.714172		20
P21614	Vitamin D-binding protein OS=Mus musculus OX=10090 GN=Gc PE=1 SV=2	23	29	16582.4	20057.1	12447.8	17018.8	15975.6	18451.5	17158.5	16206	15478.5	21329.5	16365.6	13142.1	18067.8	19781.1	14025.4	13339.4	20092.9	19933.7	16226	12375.7	16579.5	17193.3	16020.8	16073.5	1.07319	0.92039	0.96748		20
Q5SWU9-2	Isoform 2 of Acetyl-CoA carboxylase 1 OS=Mus musculus OX=10090 GN=Acaca	31	19	6335.04	6628.63	4710.32	6303.18	4672.88	7370.92	5805.96	5599.49	5210.38	7640	5333.88	6445.91	7280.37	6465.84	5199.75	8154.88	6846.83	7197.24	9467.46	7340.37	5917.64	5858.76	6302.48	7748.27	1.32251	0.0408394	0.541919	2	20
Q8C605	ATP-dependent 6-phosphofructokinase OS=Mus musculus OX=10090 GN=Pfkp PE=1 SV=1	27	25	11089.3	12331.5	8847.35	12462.5	10200	16268.5	13118	12246.8	9463.12	14290.5	11947	10862.4	13525.2	11763.2	9401.56	10591.4	11993.9	12506.6	9022.64	12293.3	11651.5	12101.7	11290.1	11199.8	1.08053	0.886644	0.958509		20
O88844	Isocitrate dehydrogenase [NADP] cytoplasmic OS=Mus musculus OX=10090 GN=Idh1 PE=1 SV=2	31	31	16944.7	18997	13155.4	18138.6	14572.3	23529.2	18222	18168.9	14912.2	19513.4	16345.7	16862.9	20730.8	18895.5	15205.6	16351.1	19071.5	19431.9	16983.8	19840	17248.9	17355.6	17802.4	18281.2	1.05985	0.912839	0.96322		20
P80315	T-complex protein 1 subunit delta OS=Mus musculus OX=10090 GN=Cct4 PE=1 SV=3	22	18	8221.39	9295.73	6617.74	8684.76	6407.85	9341.91	9706.56	8582.79	6885.03	10171.6	7881.93	8630.36	9630.79	10071.8	6473.82	7805.77	8915.74	8778.76	9435.31	10831.6	8004	8561	8580.04	9101.04	1.13706	0.633205	0.8845		20
P06728	Apolipoprotein A-IV OS=Mus musculus OX=10090 GN=Apoa4 PE=1 SV=3	28	26	14632.4	17737.3	10133.9	14831.9	16254.4	16536	14115.6	14374	11472.3	15204.7	10943.7	15274.4	15684.7	11466.7	13250.8	16558.1	20701.4	14916.9	26537.1	17631.3	14794.4	13110.3	13812.8	18869.7	1.4393	0.0334182	0.541919	2	20
Q7TQD7	Myo1b protein OS=Mus musculus OX=10090 GN=Myo1b PE=1 SV=1	22	24	9553.68	9844.54	7442.57	9366.74	8107.56	12240.1	11973.1	8783.94	7454.67	10613.8	8226.45	8285.2	9741.51	8171.45	7639.85	8778.65	9821.71	10877.1	11566.3	11715.1	9308.77	9270.04	8425.16	10490.9	1.24519	0.249786	0.716143		20
Q9QYC0	Alpha-adducin OS=Mus musculus OX=10090 GN=Add1 PE=1 SV=2	25	24	10993.4	13134.7	8292.52	12024.5	9318.47	13949.2	13317	10788.8	9460.64	13632.4	11255.7	11093.6	13245	13219.5	9077.85	10179.4	13090.2	13000	10759.1	14437.2	11101.1	11583.7	11523.4	12189.2	1.09801	0.848205	0.944458		20
P99029	Peroxiredoxin-5, mitochondrial OS=Mus musculus OX=10090 GN=Prdx5 PE=1 SV=2	17	20	13418.1	14480	10176.3	13463.4	10387.2	14928.5	14380.6	14507.9	11169.4	15258.7	12593.7	12908	15879.6	15661.8	10722.7	12787.3	15152.5	14167.7	19097.9	14574.9	12665.4	13496.3	13621.1	15018.6	1.1858	0.38659	0.800755		20
Q03734	Serine protease inhibitor A3M OS=Mus musculus OX=10090 GN=Serpina3m PE=1 SV=2	2	3	595.839	587.331	552.08	569.173	534.801	533.172	579.529	510.535	591.351	590.811	520.299	682.515	572.596	409.645	565.155	519.03	758.214	581.688	854.488	770.461	561.547	557.352	548.446	684.898	1.2488	0.0948933	0.597182		20
Q8R0Y6	Cytosolic 10-formyltetrahydrofolate dehydrogenase OS=Mus musculus OX=10090 GN=Aldh1l1 PE=1 SV=1	23	14	7052.84	7318.22	5250.69	7214.48	5280.5	7875.14	6181.58	6777.07	6529.57	6865.95	6115.41	7342.66	8230.22	6686.58	6522.62	7667.69	8541.4	7462.36	9138.46	9596.04	6581.94	6486.8	7165.11	8441.25	1.3013	0.0138387	0.530745	2	20
Q9Z0H8	CAP-Gly domain-containing linker protein 2 OS=Mus musculus OX=10090 GN=Clip2 PE=1 SV=2	30	15	8567.17	9948.65	6643.03	9097.49	7480.22	11256.7	9973.8	8743.86	7776.81	10422.3	8518.67	7589.34	9662.36	8770.29	6860.09	8197.22	10378.8	10329	9133.12	10717.6	8700.33	9035.24	8150	9703.25	1.19058	0.386508	0.800755		20
Q8BGQ7	Alanine--tRNA ligase, cytoplasmic OS=Mus musculus OX=10090 GN=Aars PE=1 SV=1	25	22	11955.8	13545.1	9261.87	12681.8	11121.9	14018.8	14145.6	12366.1	11316.5	13775.8	12197.8	10979.1	13331.9	12761.3	11210.8	11669.3	13884.4	14018.2	11996.8	14076	11986.4	12717.2	12029.5	13084.7	1.09163	0.560284	0.855732		20
P26645	Myristoylated alanine-rich C-kinase substrate OS=Mus musculus OX=10090 GN=Marcks PE=1 SV=2	13	18	6609.35	8139.75	5225.24	6438.85	4407.05	7521.75	8080.51	6405.91	4273.72	6921.15	5588.25	7348.9	8560.96	7304.18	4388.7	5996.99	7349.29	7535.67	17211.6	7197.34	6256.89	6115.84	6701.36	8372.57	1.369	0.350588	0.781469		20
P16045	Galectin-1 OS=Mus musculus OX=10090 GN=Lgals1 PE=1 SV=3	19	20	26614.2	29660.2	24398.6	26227.6	22615.5	29810.8	27107.6	26402.1	23199.7	31316.1	26631.4	22795.6	29689.1	32893.3	22572.1	23381.1	27455.9	28542.9	26451.4	24329.7	26426	26808.6	26624.5	25960.7	1.03266	0.978658	0.990812		20
Q9JLB0-2	Isoform Alpha of MAGUK p55 subfamily member 6 OS=Mus musculus OX=10090 GN=Mpp6	30	23	12077	13494	9273.69	12646.9	10500	14590.4	14324.5	12271.2	10574.5	13540.1	11083.6	10555.4	12242.7	11516.3	10448.7	10587.8	14381.2	14214	12508.7	16012.4	11961	12277.4	11166.9	13409	1.20078	0.309482	0.763361		20
Q5SYD0	Unconventional myosin-Id OS=Mus musculus OX=10090 GN=Myo1d PE=1 SV=1	29	25	9857.24	10566.9	8183.67	9869.1	8571.46	12215.3	13193.3	8018.51	7801.5	12747.4	9819.1	8208.87	10001.7	9551.55	7922.17	8103.39	9777.07	12410.6	8587.02	11236.6	9790.72	10065.2	8878.08	9895.31	1.13372	0.741482	0.918828		20
Q9DBG3-2	Isoform 2 of AP-2 complex subunit beta OS=Mus musculus OX=10090 GN=Ap2b1	31	22	12715.4	14014.2	9444.49	12813.6	11085.7	15718.4	15287.4	13619.6	10349.2	15234.1	13472.5	11462.8	14080.1	13963.2	10032	11549.8	12910.1	14083.3	14545.1	11953.4	12468.7	13462.7	12262.2	12956.4	1.09791	0.790103	0.92654		20
P17426	AP-2 complex subunit alpha-1 OS=Mus musculus OX=10090 GN=Ap2a1 PE=1 SV=1	30	22	8914.76	9645.22	7163.95	9103.44	7340.39	10215.9	10569.5	8940.53	6970.88	10650.6	9381.17	8741.55	9490.45	9258.64	6925.37	8188.73	9520.44	9367.8	11005.3	9691.18	8655.58	9197.44	8540.17	9512.58	1.11386	0.619938	0.877697		20
P70168	Importin subunit beta-1 OS=Mus musculus OX=10090 GN=Kpnb1 PE=1 SV=2	28	22	10315.8	11635.2	8302.06	10059.3	8262.78	12105.7	11580.8	10034.5	9070.92	10874	9090.55	8975.78	10627.1	9780.08	9178.45	9641.9	10812	11251.7	11615.8	13139.5	10004.4	10082.6	9619.44	11235.3	1.16797	0.288306	0.747993		20
P00920	Carbonic anhydrase 2 OS=Mus musculus OX=10090 GN=Ca2 PE=1 SV=4	22	23	9661.33	10138	6166.42	10413.1	5957.37	7897.06	12785.9	8327.4	7147.48	8713.77	6652.79	18065.2	8792.04	10140.9	8831.14	10839.6	13156.9	8509.5	17337.1	23351.8	8163.08	8490.26	10920.8	13749.1	1.6843	0.0530539	0.544172		20
O08749	Dihydrolipoyl dehydrogenase, mitochondrial OS=Mus musculus OX=10090 GN=Dld PE=1 SV=2	22	20	12568.4	11309.7	12399.1	11371.5	11979.3	11952.8	10638.3	12884.9	11692.8	10713.1	10738.4	10230.9	11401.7	10630	12408	12876.4	12241.9	12488.1	16600.2	10953.1	11920.8	11301.7	11137.3	12905	1.15871	0.126874	0.613469		20
P56399	Ubiquitin carboxyl-terminal hydrolase 5 OS=Mus musculus OX=10090 GN=Usp5 PE=1 SV=1	23	20	8481.06	9574.49	7029.91	8512.39	6918.48	9879.11	9676.96	8662.03	7447.7	9553.86	8154.85	7784.23	9326.05	8581.16	7176.73	8134.15	9977.52	9882.55	12676.9	9627.77	8321.77	8657.55	8177.05	9957.46	1.21773	0.142194	0.62265		20
Q62165	Dystroglycan OS=Mus musculus OX=10090 GN=Dag1 PE=1 SV=4	21	32	13950.4	15891.1	11518.3	15275.7	12968.8	16707.9	17195	14523.3	12953.1	18486.2	14754.8	13028.3	15973	16766.3	11159.8	13300.1	15533.6	15571.3	12459.8	14952.1	14272.3	15457	14047.3	14306.5	1.10035	0.72671	0.915921		20
J3QP61	Troponin T, fast skeletal muscle OS=Mus musculus OX=10090 GN=Tnnt3 PE=1 SV=1	4	3	2554.73	1375.07	3900.84	1813.34	4103.94	807.766	956.251	3239.17	3073.27	960.588	2383.39	1897.87	808.325	773.419	4364.49	2440.61	1229.06	1033.62	626.402	528.934	2085.93	1852.11	1508.52	1005.4	2.07473	0.328041	0.769726		20
O35206	Collagen alpha-1(XV) chain OS=Mus musculus OX=10090 GN=Col15a1 PE=1 SV=2	29	28	19875.9	22698	15232	19573.4	16144.5	22437.5	24750.6	20842.1	17676.6	23441	18687.2	18934.5	22250.9	22287.7	16622.4	17227.8	22010.1	20039.6	25140.1	21851.2	19111.2	20906.9	19876.5	21091.9	1.10364	0.675851	0.897666		20
Q9CRB6	Tubulin polymerization-promoting protein family member 3 OS=Mus musculus OX=10090 GN=Tppp3 PE=1 SV=1	29	32	33307.2	40939.1	26722.3	36854	29784.9	44828.8	40942	33387.3	25693.5	47428.2	36321.1	32505.3	42470	48007.3	25139	27619.8	36419.7	42915.8	31759.5	31412.2	34855	36004.2	35927.2	33637.9	1.07035	0.957353	0.98302		20
P19324	Serpin H1 OS=Mus musculus OX=10090 GN=Serpinh1 PE=1 SV=3	22	19	9660.97	10039.3	6995.82	9147.1	6443.65	10110.5	10304.7	10029.1	7338.73	9844.33	7685.74	9023.59	11104.1	11509.6	7319.77	11204.9	11558.2	9855.53	17230.9	13146	8599.2	8948.67	9585.3	12365.6	1.438	0.0358514	0.541919	2	20
Q99LC5	Electron transfer flavoprotein subunit alpha, mitochondrial OS=Mus musculus OX=10090 GN=Etfa PE=1 SV=2	18	16	12475.2	12000.1	11703.7	13079.3	13647.9	12907.7	11117.3	17479.1	13006.3	12786.5	12415.4	13057.6	13841.8	12221.1	12282	13112.7	11556.1	12621.2	15947.8	10670.9	12618.5	13203.2	12833.9	12662	1.04633	0.926854	0.969865		20
Q99LD8	N(G),N(G)-dimethylarginine dimethylaminohydrolase 2 OS=Mus musculus OX=10090 GN=Ddah2 PE=1 SV=1	18	18	10580.3	12670.3	8296.01	11646.5	8767	12461.8	12382.9	11790.1	9592.71	13600.7	10906.7	10848.5	13699	15477.9	7946.6	9704.41	12670.2	13470.8	12817.3	12895.3	10595.7	11574.6	11627.5	12231.4	1.15437	0.645722	0.887856		20
Q9CPX4	Ferritin OS=Mus musculus OX=10090 GN=Ftl1 PE=1 SV=1	17	17	8780.63	7845.05	7341.5	8957.1	6347.55	7929.6	7633.35	7236.49	6658.16	8630.41	6542.78	9280.6	12331.6	7864.94	6044.98	9973.96	8861.71	13342.8	14244.7	19407.4	7816.07	7302.61	8588.57	12666.3	1.73449	0.00499845	0.445047	2	20
Q80UW2	F-box only protein 2 OS=Mus musculus OX=10090 GN=Fbxo2 PE=1 SV=1	14	13	5292.58	5939.47	3941.31	4954.49	4113.41	6401.13	6196.26	4995.47	4123.92	5715.26	4607.58	4277.28	5737.58	5175.43	4075.03	4627.14	6095.65	6285.62	8173.27	6048.85	5028.27	5073.47	4769.73	6145.4	1.28842	0.193037	0.668674		20
Q9QYB5-2	Isoform 1 of Gamma-adducin OS=Mus musculus OX=10090 GN=Add3	22	17	6589.13	7435.25	5459.96	6771.77	4926	8724.94	7046.86	5971.16	4862.33	7288.22	5529.64	5978.09	6617.16	6094.71	5483.63	6516.58	7252.75	7230.5	7442.24	8973.98	6534.5	6070.76	6029.95	7441.76	1.23413	0.181757	0.663369		20
Q63844	Mitogen-activated protein kinase 3 OS=Mus musculus OX=10090 GN=Mapk3 PE=1 SV=5	12	23	11402.9	12916.5	8822.56	11891.5	9246.61	14506.6	13060.9	11307.3	9206.92	14102.8	11107.4	9681.59	11960.2	12924.8	8910.23	10588.8	12972.7	13704	11493.1	13027.6	11291.6	11632.5	10746.1	12302.8	1.14487	0.658675	0.89259		20
P26231	Catenin alpha-1 OS=Mus musculus OX=10090 GN=Ctnna1 PE=1 SV=1	21	19	6670.48	7622.16	5243.95	6563.84	5811.22	7691.01	7612.86	6750.61	5978.45	7093.38	6456.56	5342.35	7262.09	6736.08	6149.6	6409.34	7248.55	8141.35	8328.73	7494.85	6539.59	6755.64	6331.58	7492.39	1.18334	0.210524	0.680601		20
P11983	T-complex protein 1 subunit alpha OS=Mus musculus OX=10090 GN=Tcp1 PE=1 SV=3	24	17	7898.77	8468.79	6327.97	7529.59	6544.68	9098.74	8469.89	7749.54	7117.43	7711.93	7130.58	7183.52	8334.99	7930.35	7077.09	7298.29	8695.34	8449.75	9508.14	9228.31	7580.79	7619.97	7613.73	8600.3	1.13449	0.21499	0.684515		20
A0A0R4J1B0	Troponin T, fast skeletal muscle OS=Mus musculus OX=10090 GN=Tnnt3 PE=1 SV=1	20	18	25603.9	13214.6	52860.1	25668.6	44383.7	8051.3	11393.7	20583.6	38902.1	8384.37	39322.4	46677.3	10521	8542.61	43112.9	33982.4	11848.8	9682.77	11149.2	8850.94	23397.2	19754	20622.4	13092.8	1.78703	0.597018	0.867682		20
Q9D394-4	Isoform 4 of Protein RUFY3 OS=Mus musculus OX=10090 GN=Rufy3	26	22	13260.4	14912.2	9832.55	13754.4	11514.8	15933.5	15396.2	13635.1	11892.6	15116.9	13182.8	10600.8	14462.9	14832.3	11109.7	12445.1	16461.9	15795.8	13706.1	15759.9	13035.5	13783.7	12607.4	14753.6	1.17023	0.403959	0.809646		20
Q62465	Synaptic vesicle membrane protein VAT-1 homolog OS=Mus musculus OX=10090 GN=Vat1 PE=1 SV=3	22	22	12842.6	14439.3	10287.9	13093.9	11049.9	14850.3	13867.4	12251.5	10937.1	14649	11965.4	11102.1	14845.5	14801.7	10766	11244.5	13550.6	16050.8	15672.8	12696.3	12650.7	12663.8	12730.4	13722.9	1.08475	0.776082	0.924723		20
Q78PY7	Staphylococcal nuclease domain-containing protein 1 OS=Mus musculus OX=10090 GN=Snd1 PE=1 SV=1	25	17	6737.32	7524.79	5330.14	6851.54	5753.21	7193.84	7256.51	6784.99	6039.9	6892.94	6361.49	5881.47	7411.3	6993.15	6037.57	6834.53	7655.16	7705.55	8892.91	8105.21	6517.24	6653.56	6549.81	7810.07	1.19837	0.0490113	0.544172		20
O88569	Heterogeneous nuclear ribonucleoproteins A2/B1 OS=Mus musculus OX=10090 GN=Hnrnpa2b1 PE=1 SV=2	24	20	14752.2	16218.6	11314.1	15595.6	12957.3	18067.1	15707.7	15718.3	13684.5	15430.9	13290.4	14238.6	16174.5	14687.6	13658.3	14858.4	16658.5	15893.8	16106.5	18056.4	14649.3	14727.7	14661	16281.5	1.11142	0.392153	0.805063		20
A0A0R4J0Z1	Protein disulfide-isomerase A4 OS=Mus musculus OX=10090 GN=Pdia4 PE=1 SV=1	27	23	10261	10507.7	8164.25	10391.5	7855.82	13247.5	9737.32	9838.47	8886.87	9806.15	8116.1	9383.43	11155.1	8674.98	8804.47	11436.8	11141.4	11375.6	12564.4	14653.3	9918.27	9251.08	9455.87	12169.1	1.31543	0.0252265	0.541077	2	20
P20918	Plasminogen OS=Mus musculus OX=10090 GN=Plg PE=1 SV=3	23	16	9269.65	11153.7	7089.55	9899.75	7866.54	10018.2	10837.6	9397.58	8236.04	11047.8	8190.46	9417.86	10261.3	11467.7	8535.82	7055.05	10900.1	10719.5	10349.4	10490.1	9110.65	9463.48	9862.08	9780.49	1.08248	0.84789	0.944458		20
P37804	Transgelin OS=Mus musculus OX=10090 GN=Tagln PE=1 SV=3	31	27	16632.4	16906.4	11809	19767.4	13320.9	15716.4	14847.8	15799.9	13650.3	18180.4	14294.2	23751.8	30874.3	39781.4	17998.4	20579.5	13496.3	20056.2	14403.2	17640.8	15476.6	15277.2	26918.6	16989.3	1.76201	0.00332648	0.427183	1	20
Q9CZ13	Cytochrome b-c1 complex subunit 1, mitochondrial OS=Mus musculus OX=10090 GN=Uqcrc1 PE=1 SV=2	16	28	9536.74	8737.02	9954.79	8860.64	10247.6	7981.05	8269.73	10753.5	10844.9	7516.72	8009.29	8682.2	8676.46	6786.26	10435.8	9572.74	8765.64	8326.25	11394.1	9198.8	9186.64	8969.71	8546.38	9395.85	1.0994	0.774413	0.924723		20
P32921	Tryptophan--tRNA ligase, cytoplasmic OS=Mus musculus OX=10090 GN=Wars PE=1 SV=2	21	21	8911.86	10205.3	7668.53	8792.06	7110.69	11160.4	9777.4	8985.54	7256.08	10123	8420.46	7455.24	9522.23	9186.89	7369.14	7840.34	9297.22	10033.4	11232	9046.44	8868.8	8851.62	8326.19	9423.54	1.13179	0.661067	0.893559		20
E9Q1K3	Alpha-adducin OS=Mus musculus OX=10090 GN=Add1 PE=1 SV=1	1	2	45.8168	51.6459	16.649	29.9676	21.6662	30.8759	22.2031	12.4108	24.1056	35.4202	26.1339	6.94947	48.4931	31.6557	20.5988	19.2803	19.9396	56.8239	49.9651	29.823	30.4031	22.7907	21.6512	31.8065	1.46904	0.601357	0.869572		20
O70423	Membrane primary amine oxidase OS=Mus musculus OX=10090 GN=Aoc3 PE=1 SV=3	16	18	6945.3	7386.67	4379.07	6679.05	4003.14	8090.31	5539.26	6918.62	5764.11	4854.02	4584.86	8452.71	9318.19	6913.93	6856.92	8220.51	8398.08	6057.72	14434	9435.82	6040.88	5474.27	7817.09	8935.33	1.63224	0.0241755	0.541077	2	20
P47754	F-actin-capping protein subunit alpha-2 OS=Mus musculus OX=10090 GN=Capza2 PE=1 SV=3	18	11	5175.27	5121.52	5416.83	4878.12	4783.98	4849.88	5060.7	4810.52	5256.9	4712.11	4812.63	5067.15	4746.33	4166.06	5830.11	5259.21	4863.78	4726.11	5572.24	5385.41	5032.78	4926.59	4916.22	5151.45	1.04785	0.772645	0.924723		20
P26043	Radixin OS=Mus musculus OX=10090 GN=Rdx PE=1 SV=3	16	9	6866.51	7603.16	6234.65	7392.51	6521.77	7879.77	7385.7	6999.91	6393.78	6948.25	6357.09	7192.75	7849.95	6611.96	6789.44	6876.52	7405.54	6891.81	7353.52	9058.39	7058.33	6805.74	7095.48	7477.58	1.09872	0.439964	0.825663		20
Q60930	Voltage-dependent anion-selective channel protein 2 OS=Mus musculus OX=10090 GN=Vdac2 PE=1 SV=2	18	16	13948.5	13902.6	12612.1	13684.9	12703.7	13943.4	14796.1	15013.7	12673.7	15665.7	14235.9	13423.7	15464.7	15482.2	11694.9	12410.4	12604.8	13937	15726.3	12303	13453.2	14440.3	13923.9	13336	1.0828	0.515106	0.851454		20
Q8VHY0	Chondroitin sulfate proteoglycan 4 OS=Mus musculus OX=10090 GN=Cspg4 PE=1 SV=3	22	22	6621.73	6732.68	6220.04	5842.63	5006.81	6041.71	6356.8	6209.07	5375.13	6009.92	5477.12	6435.52	6409.89	6089.39	5821.69	6952.52	6753.3	6598.05	12358.9	7266.31	6049.42	5872.39	6183.92	7742.36	1.31843	0.0389963	0.541919	2	20
A0A0R4J0I9	Low density lipoprotein receptor-related protein 1 OS=Mus musculus OX=10090 GN=Lrp1 PE=1 SV=1	32	28	9976.4	10562.7	8129.29	9613.08	7635	10946.8	10191.9	9497.04	8276.18	10242.5	8998.81	9641.88	10513.2	9905.81	7680	9844.37	10634	10485.8	14699.9	11478.5	9396.37	9411.37	9371.02	11312	1.20712	0.10938	0.597852		20
P09405	Nucleolin OS=Mus musculus OX=10090 GN=Ncl PE=1 SV=2	33	25	15422	16934.5	12434.9	16288.8	13069.5	18239.6	16836.9	15901.5	13548.6	16974.2	14531.8	14963.5	18296.2	16003.1	13861	16067.1	16925.3	17534.2	17631.4	21168.1	15256.4	15500.3	15698.1	17785.5	1.16577	0.203375	0.675007		20
A0A0R4J083	Long-chain-specific acyl-CoA dehydrogenase, mitochondrial OS=Mus musculus OX=10090 GN=Acadl PE=1 SV=1	22	23	10180.3	9766.08	8499.7	10412.6	9521.82	10166.4	9681.95	12963.3	10100.4	9707.86	8841.36	9755.29	10104.5	9740.41	9606.69	11089.9	10258.8	9047.47	13133.1	10116.7	9736.17	10170.3	9800.01	10646.1	1.09346	0.549162	0.855732		20
Q9D051	Pyruvate dehydrogenase E1 component subunit beta, mitochondrial OS=Mus musculus OX=10090 GN=Pdhb PE=1 SV=1	19	20	12744.8	11849.4	13606.2	12523	13413.4	11299	11840.7	13728	14529.1	10832.1	11844.3	12431.9	11756.3	9417.71	13337.2	12824.4	12272.7	11514	15362	12010.7	12546.1	12482.2	11640	12730.5	1.09368	0.659974	0.893425		20
A0A087WQE8	Kinesin-like protein KIF1A OS=Mus musculus OX=10090 GN=Kif1a PE=1 SV=1	28	17	7829.56	8822.44	6033.57	8169.3	5996.5	9757.39	10188	8636.86	7111.24	10090	7758.88	6773.85	8574.72	8099.63	6025.5	7352.64	9165.97	8937.14	8888.93	10417.4	7642.22	8669.94	7296.73	8897.87	1.21943	0.232778	0.705456		20
P17563	Methanethiol oxidase OS=Mus musculus OX=10090 GN=Selenbp1 PE=1 SV=2	20	21	6795.37	7830.86	5291.01	7060.49	5157.18	7275.07	6835.99	7008.57	6054.99	6857.06	6328.04	7087.54	7826.82	8118.32	6605.19	6733.04	8149.92	7181.32	9356.13	7927.97	6487.95	6606.79	7385.13	7819.26	1.2052	0.0908456	0.593458		20
P13707	Glycerol-3-phosphate dehydrogenase [NAD(+)], cytoplasmic OS=Mus musculus OX=10090 GN=Gpd1 PE=1 SV=3	25	31	20535.2	17139.1	26373.4	18549.2	22091	17768.6	14027.2	15328.7	20736.5	15451	18963.7	21824.1	18168.4	14808.6	24811.5	22305.4	16610.3	15623.8	20733.5	14021.9	20182.5	16719.3	19536.9	17587.8	1.20714	0.342498	0.776028		20
P61979-2	Isoform 2 of Heterogeneous nuclear ribonucleoprotein K OS=Mus musculus OX=10090 GN=Hnrnpk	18	18	9099.31	10268.8	6745.91	10268.8	8167.84	11154.4	10370	9668.45	8151.19	11190.5	9731.15	9631.33	11209.4	10048.1	8166.35	9015.27	10051.1	9788.23	7285.84	11683.5	9157.42	9769.54	9701.64	9453.45	1.06684	0.904564	0.96135		20
P23927	Alpha-crystallin B chain OS=Mus musculus OX=10090 GN=Cryab PE=1 SV=2	12	13	16356.9	17607.5	13493.7	18828.2	14441.3	16850.9	18923.9	20992.2	14950.4	24780.4	17393.9	19757.8	20192	29495.8	12841.4	15876.8	19340.3	17331.5	11643.1	18647.3	16159.5	19126.9	19716.2	16313.6	1.2201	0.358665	0.784917		20
P97861	Keratin, type II cuticular Hb6 OS=Mus musculus OX=10090 GN=Krt86 PE=2 SV=2	8	10	2998.46	1783.06	2233.75	5506.83	9745.72	1382.9	2380.33	3669.37	1705.82	1628.86	3483.52	2062.29	4441.35	3867.18	3781.46	4928.45	2432.32	8693.65	1805.21	2715.54	3099.33	2428.92	3401.97	3480.67	1.43301	0.752165	0.918828		20
E9Q1Y9	Keratin 83 OS=Mus musculus OX=10090 GN=Krt83 PE=1 SV=1	1	1	338.436	55.9983	113.908	406.935	530.198	333.401	134.603	443.389	298.777	280.531	310.544	124.873	577.389	325.107	346.719	669.719	218.987	1181.05	593.643	432.503	231.84	274.321	300.252	536.561	2.31436	0.246873	0.714172		20
Q5SS83	Flotillin 2, isoform CRA_a OS=Mus musculus OX=10090 GN=Flot2 PE=1 SV=1	21	19	7563.16	8732.79	6013.93	7631.54	6019.18	8695.17	8519.38	7834.1	6485.03	8542.06	6946.3	6717.54	8179.28	8928.4	6107.9	7560.43	8774.08	8695.82	8876.73	10358.2	7357.67	7619.48	7398.57	8808.85	1.19723	0.210605	0.680601		20
Q9D1A2	Cytosolic non-specific dipeptidase OS=Mus musculus OX=10090 GN=Cndp2 PE=1 SV=1	20	16	7884.69	8506.02	6749.23	8137.37	7383.16	9197.72	8387.54	7530.96	7576.08	7844.4	7319.56	6991.03	8414.02	6564.26	7745.68	7753.51	8518.05	8578.29	7165.42	10379.7	7937.71	7723.16	7395.16	8412.66	1.13759	0.35492	0.783157		20
P17427	AP-2 complex subunit alpha-2 OS=Mus musculus OX=10090 GN=Ap2a2 PE=1 SV=2	18	15	6632.24	7271.48	5225.22	6360	5958.65	7699.79	7633.26	6448	5986.34	6686.62	6329.47	5650.15	6931.92	5612.01	6110.51	5892.36	6542.66	7037.05	7651.44	6869.49	6472.6	6594.38	6053.79	6773.62	1.11891	0.506893	0.849733		20
Q00623	Apolipoprotein A-I OS=Mus musculus OX=10090 GN=Apoa1 PE=1 SV=2	31	27	22141.5	31523.7	15389.5	26841.4	21319.5	21046.1	25955.2	22205.7	21595.5	25028.6	18872.3	35986.1	25069.3	28028.5	27243.1	21175.1	31438.2	23271.3	33505.5	30674.9	22489	22587.2	28809.4	27567.7	1.28104	0.128231	0.613469		20
Q99KK7	Dipeptidyl peptidase 3 OS=Mus musculus OX=10090 GN=Dpp3 PE=1 SV=2	18	20	7094.82	8172.21	5110.79	7026	5898.98	7737.24	8069.27	7059.51	6537.48	7154.34	6388.14	6529.61	7680.73	6672.47	7098.35	7022.48	9075.68	7614.59	8966.02	9950.66	6755.23	7017.67	6981.25	8458.5	1.25214	0.0620372	0.554414		20
Q6R0H7	Guanine nucleotide-binding protein G(s) subunit alpha isoforms XLas OS=Mus musculus OX=10090 GN=Gnas PE=1 SV=1	19	17	7929.55	9397.06	6256.11	8658.41	6550.97	10593	9406.47	8168.13	6961.38	9897.46	7858.62	8431.27	9375.26	9289.58	6995.51	7281.02	9077.43	9272.29	9102.4	8687.3	8088.8	8391.18	8465.9	8651.2	1.06953	0.908603	0.9628		20
Q3V1D3	AMP deaminase 1 OS=Mus musculus OX=10090 GN=Ampd1 PE=1 SV=2	21	21	10929.9	6058.6	20429.1	8564.55	12313.9	5206.49	5525.17	6294.67	12295	5235.03	12910.5	11044.2	4678.38	5021.53	15004.1	13649.7	5063.51	4081.26	6142.58	5060.95	9516.58	7801.56	7898.94	6145.97	1.54843	0.559624	0.855732		20
A0A0R4J0Q5	Lamin-B2 OS=Mus musculus OX=10090 GN=Lmnb2 PE=1 SV=1	22	12	5574.28	6093.53	4601.03	5768.69	4936.78	6610.85	5778.16	5472.35	5160.88	5973.93	4988.96	5556.2	6051.94	5801.32	5197.37	5788.88	6366.94	6096.67	5626.01	7315.18	5556.25	5462.5	5642.81	6211.68	1.13715	0.228202	0.700592		20
Q99MQ4	Asporin OS=Mus musculus OX=10090 GN=Aspn PE=1 SV=1	25	17	13144.1	15251.7	11969	14486.7	11047	17002.1	13309.5	13419	10834.2	17470.9	13379.2	13467.2	15964	18518.2	11645.9	13132.4	13347.3	13840.2	10687	11773	13671.1	13523.4	14674	12500.4	1.17388	0.53354	0.855732		20
P10854	Histone H2B type 1-M OS=Mus musculus OX=10090 GN=Hist1h2bm PE=1 SV=2	21	19	25237.4	29260.7	18943	28332.5	21301.8	30401.6	31397	28285.4	21157.7	33644.6	26807.6	30984.6	30507.3	37220.9	21979.5	25753.6	24223.9	27877.9	23573	28051.4	25209.4	27913.8	29654.4	25831.1	1.17632	0.47458	0.840147		20
P18760	Cofilin-1 OS=Mus musculus OX=10090 GN=Cfl1 PE=1 SV=3	20	25	24955	28101.7	20431.4	26550.9	22666.6	29277.5	30826.2	27620.6	18929	34940.4	28726.3	20530.2	31559.9	30432	18248.4	20342.2	23486.4	33484.1	34567.3	16999.5	25140	27655.3	24491.8	24810.3	1.12916	0.854757	0.946645		20
P24270	Catalase OS=Mus musculus OX=10090 GN=Cat PE=1 SV=4	22	21	12950.5	13823.1	9652.77	13212	9467.25	16149.7	14166.9	12781.7	10832.6	13198.2	10726.6	13173.4	14047.5	11836.8	10537.2	12395.1	15431.1	13640.2	16531.7	19570.3	12316.4	12266.3	12325.8	15320.6	1.249	0.138799	0.619855		20
Q6P8J7	Creatine kinase S-type, mitochondrial OS=Mus musculus OX=10090 GN=Ckmt2 PE=1 SV=1	21	21	8085.24	5293.49	11767.9	7882.72	14026.2	4368.67	5353.13	15601.6	13183.9	5141.51	6968.54	8299.27	4716.59	5252.55	11346.6	9186.38	5550.04	4752.95	5612.75	4823.14	7901.01	8302.53	6949.86	5799.38	1.43162	0.54736	0.855732		20
P14094	Sodium/potassium-transporting ATPase subunit beta-1 OS=Mus musculus OX=10090 GN=Atp1b1 PE=1 SV=1	23	20	16095.5	18739	12758.2	18563.2	15536.2	22652.1	20787.5	18412	13438.9	25759.7	22185.8	13635.7	20773.2	21692.9	11749.4	12538.8	16913.1	22499.4	7595.88	13978.4	17115.6	19663.3	16391.9	13833.6	1.42141	0.328229	0.769726		20
G5E829	Plasma membrane calcium-transporting ATPase 1 OS=Mus musculus OX=10090 GN=Atp2b1 PE=1 SV=1	15	13	4588.41	4726.3	3907.83	4286.16	3422.93	5121.9	4651.66	4317.1	3588.35	4556.5	3886.93	3780.42	4340.54	4230.52	3697.5	4326.55	4956.6	4584.45	5996.89	5392.17	4305.29	4180.1	4002.64	5017.19	1.25347	0.0586455	0.552344		20
Q8CGC7	Bifunctional glutamate/proline--tRNA ligase OS=Mus musculus OX=10090 GN=Eprs PE=1 SV=4	27	16	8113	7920.71	7912.81	7933.86	8219.7	8230.09	7638.98	8067.99	8101.98	7365.14	8264.57	7372.69	7870.05	6475.86	7947.15	8432.47	8207.48	8564.65	9632.59	7929.88	8053.85	7880.59	7392.28	8534.48	1.15451	0.0218228	0.541077		20
P51150	Ras-related protein Rab-7a OS=Mus musculus OX=10090 GN=Rab7a PE=1 SV=2	22	21	9241.38	9793.86	7928.71	9148.41	7651.15	10511.4	10216	9423.97	7441.37	10864.4	9631.22	8561	9717.55	10896	7398.81	9013.45	8550.44	9549.05	9384	9068.68	8990.23	9439.97	9049.56	9106.56	1.05003	0.92347	0.968596		20
A0A0J9YUL3	Septin 11, isoform CRA_b OS=Mus musculus OX=10090 GN=Sept11 PE=1 SV=1	22	16	9321.67	10633.2	7852.68	10404.9	8815.18	12157	11312.2	9987.01	8334.37	11629.3	10019.8	9473.74	11084.9	9511.51	8390.09	9179.92	10226.8	11164.9	11351	9623.86	9766.65	10187.2	9567.92	10274.6	1.07386	0.804701	0.932042		20
A6ZI47	Fructose-bisphosphate aldolase OS=Mus musculus OX=10090 GN=Aldoart2 PE=1 SV=1	3	2	1004.89	932.477	1342.83	950.207	1010.16	870.054	921.798	1124.06	1037.77	1162.93	1137.56	959.767	839.266	1204.1	1001.86	1087.79	830.042	829.512	662.016	835.776	1008.3	1073.03	992.851	838.466	1.27975	0.0857247	0.590732		20
Q9EQF6	Dihydropyrimidinase-related protein 5 OS=Mus musculus OX=10090 GN=Dpysl5 PE=1 SV=1	24	19	11253.1	12724.2	8889.19	11721.1	9562.53	12372.5	12606.8	10773.4	10102.5	12670.8	10986.6	10070.8	12133.4	11972.8	9773.4	10429.8	13188.5	12630.8	13375.6	12162.3	10993.3	11381.8	10935.1	12309.6	1.1257	0.394179	0.805327		20
F6VW30	14-3-3 protein theta (Fragment) OS=Mus musculus OX=10090 GN=Ywhaq PE=1 SV=1	13	20	7508.71	9036.82	5379.25	8176.18	6574.93	9201.67	9473.2	7440.52	6079.43	9796.79	8384.83	6412.79	8364.89	8677.32	6086.8	6372.2	7814.42	8346.53	5445.07	7726.32	7517.99	8115.37	7295.76	7055.6	1.1502	0.700121	0.904053		20
P32261	Antithrombin-III OS=Mus musculus OX=10090 GN=Serpinc1 PE=1 SV=1	26	26	12843.3	15473.9	9459.61	13969.1	11399.5	15964	14987.9	12657.1	11233.4	15699.2	12081.1	14574.5	15385.6	15727.4	12247.1	11617.3	16739.6	14009.4	13879	15548.4	12978.5	13222.5	14416.2	14251.6	1.11077	0.646646	0.887856		20
Q8CGP0	Histone H2B type 3-B OS=Mus musculus OX=10090 GN=Hist3h2bb PE=1 SV=3	3	3	1670.93	1855.89	1204.49	1709.25	1312.44	2335.58	2122.01	1865.66	1422.78	2089.22	1511.06	1419.3	1859.3	1757.01	1179.98	1594.55	1723.62	1797.26	1329.04	2466.66	1641.59	1778.27	1529.39	1745.29	1.16273	0.730196	0.916909		20
P24527	Leukotriene A-4 hydrolase OS=Mus musculus OX=10090 GN=Lta4h PE=1 SV=4	23	20	10091.9	10886.5	8088.71	9807.59	8355.78	11513.6	10682.9	9656.55	8691.44	10319.7	9126.07	9136.22	10128.1	9853.79	9418.57	10016	11163.8	10124.4	10313.5	12575	9710.69	9667.43	9626.54	10798.4	1.12173	0.273694	0.735283		20
Q99JY0	Trifunctional enzyme subunit beta, mitochondrial OS=Mus musculus OX=10090 GN=Hadhb PE=1 SV=1	22	24	11643.9	12030.3	9706.32	13075.5	12118	14171.7	12193.1	16900.6	13220	12293	11155	10782.1	12683.9	11279	12895.4	12655.2	13159.1	12535	10602.2	13479.7	12044.5	13015.9	11875.9	12443.4	1.096	0.665562	0.893559		20
E9QAX2	Unconventional myosin-XVIIIa OS=Mus musculus OX=10090 GN=Myo18a PE=1 SV=1	26	15	5834.2	6541.89	4750	6115.34	5023.78	6799.34	6658.97	5898.11	5117.21	6870.76	5804.52	5313.04	6205.15	6094.35	5050.71	5739.61	6678.68	6739.98	6444.6	7039.01	5794.94	6036.5	5644.09	6513.1	1.15397	0.279403	0.740576		20
Q8CIB5	Fermitin family homolog 2 OS=Mus musculus OX=10090 GN=Fermt2 PE=1 SV=1	17	14	5356.71	5850.38	4556.78	5459.13	4074.43	6501.01	5826.92	5233.9	4248.53	5721.61	4675.03	4454.56	5634.4	5256.43	4415.43	4876.08	5320.64	5959.1	5612.95	7104.91	5237.84	5104.59	4912.8	5727.87	1.16591	0.44754	0.82946		20
Q91XH5	Sepiapterin reductase OS=Mus musculus OX=10090 GN=Spr PE=1 SV=1	17	13	7067.14	7500.64	6892.7	6986.72	6848.19	8068.82	6948.92	6684.28	6811.18	6950.64	6718.8	6210.71	7153.41	5566.62	7266.64	6834.6	7114.25	7331.79	7037.35	7483.48	7214.92	6821.85	6510.96	7156.7	1.10812	0.121216	0.608703		20
P97807-2	Isoform Cytoplasmic of Fumarate hydratase, mitochondrial OS=Mus musculus OX=10090 GN=Fh	21	19	10353.5	9419.43	10741.5	10569	11951.9	9209.22	9314.89	11851.1	11663.3	8499.5	10000.3	9706.8	9274.64	8260.24	12065.3	11205.5	10160.6	9664.98	9341.56	10132.7	10335	10182	9732.54	10081.8	1.0619	0.88363	0.957731		20
Q9EQK5	Major vault protein OS=Mus musculus OX=10090 GN=Mvp PE=1 SV=4	23	22	8031.32	9115.17	6076.16	8289.29	6775.77	9335.96	9011.65	8064.3	7244.69	8605.51	7465.62	7564.56	8622.83	8944.62	7021.86	8398.82	9907.05	9013.38	9295.17	10826.8	7845.78	8050.94	8000.4	9452.82	1.20483	0.105887	0.597852		20
E9QPX1	Collagen alpha-1(XVIII) chain OS=Mus musculus OX=10090 GN=Col18a1 PE=1 SV=1	17	11	5185.16	5718.64	4026.12	4925.91	4140.28	5578.8	6084.44	5306.84	4291.47	5718.25	4519.53	5731.62	6033.5	5548.53	4180.81	4974.32	5700.98	5722.47	10066.8	5513.74	4884.65	5138.11	5321.95	6179.04	1.26499	0.264329	0.725365		20
P01029	Complement C4-B OS=Mus musculus OX=10090 GN=C4b PE=1 SV=3	20	13	4594.63	5007.33	3689.48	5326.79	3483.88	5062.25	6057.08	5057.88	4453.87	6052.44	4318.02	5608.4	5081.28	5434.05	4626.35	3872.7	5145.59	5949.52	4529.21	6777.01	4469.74	5133.78	5173.61	5154.64	1.15747	0.44173	0.827883		20
Q9DBF1-2	Isoform 2 of Alpha-aminoadipic semialdehyde dehydrogenase OS=Mus musculus OX=10090 GN=Aldh7a1	21	15	8170.34	8957	6370.45	8675.8	6814.57	11016.5	9352.62	8363.44	7143.82	9306.8	7813.23	6741.74	8647.33	8447.26	7384.55	8129.33	9319.59	9239.45	6301.55	10387.3	8198.37	8351.72	7765.57	8554.79	1.10163	0.846182	0.944183		20
K3W4R5	Cytoskeleton-associated protein 5 OS=Mus musculus OX=10090 GN=Ckap5 PE=1 SV=1	27	21	7974.73	8954.2	5990.75	8230.05	7253.89	9783.67	9344.85	8531.23	7062	8843.04	7688.39	7701.92	9335.37	7525.35	7104.24	7833.12	9274.11	9361.52	10536.5	10274.7	7936.27	8252.58	7873.97	9405.97	1.19457	0.182343	0.663369		20
P97429	Annexin A4 OS=Mus musculus OX=10090 GN=Anxa4 PE=1 SV=4	20	21	9857.91	10747.8	8400.93	10475.6	9405.71	13319.4	10457	10054.9	9396.6	11896	9581.79	9158.42	11009	10285.8	8861.91	9578.7	10635.5	11138.5	6548.21	11267.6	10262.4	10240.5	9791.16	9650.93	1.06336	0.89192	0.959766		20
Q80UG5	Septin-9 OS=Mus musculus OX=10090 GN=Sept9 PE=1 SV=1	25	18	7754.8	8940.18	6070.17	8482.51	6608.05	10618.5	9406.86	7710.19	7217.69	9379.29	7107.43	7537.6	8894	8255.62	7313.03	7410.55	9002.56	8535.12	5872.75	10407.2	7939.56	8101.36	7976.17	8096.93	1.02038	0.996568	0.997605		20
Q3UPR9	Somatomedin-B and thrombospondin type-1 domain-containing protein OS=Mus musculus OX=10090 GN=Sbspon PE=2 SV=1	13	20	7229.41	8249.51	6578.44	6576.81	6018.04	8979.32	7814.15	6978.69	6233.85	8980.96	7676.92	5355.21	8212.61	8381.67	5319.37	5199.74	7044.18	9154.68	7905.25	5744.44	7201.03	7481.43	6654.45	6863.16	1.12427	0.80273	0.931237		20
Q9Z140	Copine-6 OS=Mus musculus OX=10090 GN=Cpne6 PE=1 SV=1	20	24	9726.43	11383.7	7795.02	9990.35	7620.54	13288.4	11286.7	9498	7370.07	12663.1	9887.69	7224.05	10517.4	11506.4	7285.82	7760.48	10470.7	12014.7	8980.42	9084.34	9776.47	9978.42	8933.62	9555.06	1.11695	0.870255	0.952033		20
Q8BMF4	Dihydrolipoyllysine-residue acetyltransferase component of pyruvate dehydrogenase complex, mitochondrial OS=Mus musculus OX=10090 GN=Dlat PE=1 SV=2	17	23	8359.27	8353.64	8347	8403.89	8873.59	7853.87	7991.7	8963.63	8813.89	7763.26	7734.98	7783.05	8318.75	6538.6	8667.84	7875.08	8119.36	8166.23	10408.1	7219.67	8360	8236.8	7783.07	8293.5	1.07413	0.688083	0.900875		20
Q9Z2I9	Succinate--CoA ligase [ADP-forming] subunit beta, mitochondrial OS=Mus musculus OX=10090 GN=Sucla2 PE=1 SV=2	23	19	14389.6	12541.4	16683.4	13810.9	16073.2	11679.9	11813.1	15977.2	15961.8	11971.3	13613.1	13062.6	12616.4	11229.2	15249.3	14395.4	11904.1	11572.6	14784.5	10582.6	14084.5	13747	12961.1	12541.5	1.12303	0.536164	0.855732		20
Q9QXY6	EH domain-containing protein 3 OS=Mus musculus OX=10090 GN=Ehd3 PE=1 SV=2	13	7	3876.58	4526.92	2966.31	4418.68	3472.13	5514.59	4642.25	4051.48	3287.29	4652.63	3735.61	3404.64	4401.11	3667.77	3321.8	3678.47	4891.94	4693.24	3543.1	5519.35	4048.67	4038.76	3675.8	4401.27	1.19736	0.543239	0.855732		20
O35643	AP-1 complex subunit beta-1 OS=Mus musculus OX=10090 GN=Ap1b1 PE=1 SV=2	12	8	4329.61	4132.58	3410.95	4491.85	4330.99	5041.37	5103.89	5092.34	4696.56	4396.26	4855.83	3902.22	5404.79	3508.86	4741.55	4159.63	3844.45	5050.15	3683.56	4683.78	4261.06	4821.57	4328.07	4254.14	1.13338	0.400614	0.807673		20
Q61753	D-3-phosphoglycerate dehydrogenase OS=Mus musculus OX=10090 GN=Phgdh PE=1 SV=3	18	20	10250.2	11255.8	8197.97	10197.8	7748.76	12196.9	10835.8	10361.2	8877.14	11356.5	9392.08	8997.37	12165.2	11517.9	8114.74	9278.34	11780.4	11310.6	13603.5	11427.5	9846.92	10123	10057.1	11395.7	1.15729	0.452324	0.831972		20
P68510	14-3-3 protein eta OS=Mus musculus OX=10090 GN=Ywhah PE=1 SV=2	19	19	10868.4	12703.2	7923.82	11574.4	8032.93	12760.2	13026.1	11177.8	8288.19	14461.9	11784	10699	12030.6	14856.6	7960.75	10331.4	12966	11994.8	12006.5	11995.6	10444.2	11551.3	11107.8	11827.1	1.13241	0.749671	0.918828		20
P14602	Heat shock protein beta-1 OS=Mus musculus OX=10090 GN=Hspb1 PE=1 SV=3	17	17	12595.8	13431.1	9941.16	13040.3	10957.4	13085.2	13354	13524.5	10819.3	14151.3	11331.5	14353.1	14951.9	14885	10521	11451	14619.5	14443	18415.3	15458.8	12103.9	12566.2	13539.8	14708.2	1.21516	0.171224	0.654656		20
P19157	Glutathione S-transferase P 1 OS=Mus musculus OX=10090 GN=Gstp1 PE=1 SV=2	21	23	12431.1	12552.4	12627.3	12772	12285.9	12564	12530.6	12473.3	13091.3	13183.1	13514.1	11499.3	12388.1	13201.1	12148	12826.6	13425.4	12043.8	9835.93	12202.4	12537.9	12952.4	12294.2	12000.9	1.07928	0.361226	0.787669		20
P48962	ADP/ATP translocase 1 OS=Mus musculus OX=10090 GN=Slc25a4 PE=1 SV=4	23	26	26034.8	21482.7	34323.5	24716.2	35399.8	18907.8	21662.8	29947	30724.7	21660.5	29727.9	28109.4	21061.8	21739	32335.6	25878.8	19077.7	19042.8	15642	15768	26120.2	26404.5	25399	18752.3	1.40807	0.0655569	0.563175		20
P50247	Adenosylhomocysteinase OS=Mus musculus OX=10090 GN=Ahcy PE=1 SV=3	23	23	12480.1	13257.1	10022.7	12784	10251.9	15019.3	13830.6	13505.3	10710.3	15376.5	12677.1	11345.3	14872.9	14775.7	10136.2	11536.1	12727.9	13838.3	13478.3	12207	12179.5	13128.2	12608.4	12730	1.07789	0.855022	0.946645		20
Q91ZJ5	UTP--glucose-1-phosphate uridylyltransferase OS=Mus musculus OX=10090 GN=Ugp2 PE=1 SV=3	22	20	12294.3	10493.6	17835.1	12793.8	18170.3	9374.25	10411.6	12769	14743.6	10079.6	12084.8	12676.1	10014.8	9025.78	16400.3	12753.3	9548.67	9846.41	7074.96	8895.45	13082.8	11901.2	11708.2	9452.51	1.38405	0.176365	0.660406		20
P45376	Aldose reductase OS=Mus musculus OX=10090 GN=Akr1b1 PE=1 SV=3	19	20	23940.5	24122.7	22124.5	22928.1	25855.5	26469.2	24768.2	23635	20024.2	25342.2	22730.5	18149	23013.9	30125.7	21428.4	21544.9	21290.8	27043.7	15528.2	19201.3	24192.6	23221.6	22787.3	20587.9	1.17509	0.368212	0.790651		20
Q922D8	C-1-tetrahydrofolate synthase, cytoplasmic OS=Mus musculus OX=10090 GN=Mthfd1 PE=1 SV=4	24	20	10291	10890.4	8838.87	10286.9	10096.7	9908.36	11124.6	10219	10476.3	9113.52	10062.9	9827.78	10585.6	8130.97	10467.4	10379.9	11736.8	10687.9	11849.8	14189.1	10032.2	10178	9700.36	11696.6	1.20579	0.0399308	0.541919	2	20
Q9Z0P4	Paralemmin-1 OS=Mus musculus OX=10090 GN=Palm PE=1 SV=1	17	12	6301.56	7748.38	4929.09	7124.91	5529.71	8695.41	7938.79	6486.38	6000.19	7565.78	5862.87	6767.15	7396.9	6485.1	5681.1	5836.72	8056.11	7182.02	6274.88	9423.16	6597.3	6720.12	6553.17	7245.5	1.10565	0.791808	0.926905		20
P05202	Aspartate aminotransferase, mitochondrial OS=Mus musculus OX=10090 GN=Got2 PE=1 SV=1	20	25	17387.5	16408.1	17501.9	16306.7	18773.2	18442.9	16516.8	20474.2	17423	16883.4	16148.3	13193.4	15455	15453.3	17465	15392.1	14664.2	16709.2	13380.7	13426.1	17445.6	17424.8	15316.3	14661.8	1.18987	0.0117065	0.485212		20
P06801	NADP-dependent malic enzyme OS=Mus musculus OX=10090 GN=Me1 PE=1 SV=2	19	16	6733.09	6676.93	5669.02	6852.91	5621.77	8252.73	5836.39	6137.36	6095.97	7611.52	6259.59	6551.54	7997.48	6615.73	6049.68	7594.56	6501.02	7072.68	6978.56	6431.61	6578.21	6359.71	6767.08	6902.89	1.08541	0.693285	0.902571		20
O08917	Flotillin-1 OS=Mus musculus OX=10090 GN=Flot1 PE=1 SV=1	20	19	7358.68	8539.53	5860.09	7850.43	6252.16	9183.86	8639.93	7593.15	6831.08	8893.59	6893.18	7851.27	8226.45	7836.27	6430.17	7386.89	9081.06	8188.63	8729.62	9825.33	7413.35	7722.95	7553.03	8602.61	1.16042	0.333388	0.770958		20
P80316	T-complex protein 1 subunit epsilon OS=Mus musculus OX=10090 GN=Cct5 PE=1 SV=1	21	22	11523.2	12334.1	8520.97	11943.1	9407.14	13838.7	13095.8	12250.9	9863.99	12443.1	10924.4	10629.8	13064.6	11401	9669.04	11515.2	12397.4	12696.4	14862.1	13675.8	11112.4	11655.6	11123.4	12979.7	1.16804	0.275656	0.736717		20
Q63918	Caveolae-associated protein 2 OS=Mus musculus OX=10090 GN=Cavin2 PE=1 SV=3	22	24	12035.4	14409.6	7832	13574.5	9968.11	14476.3	12513.4	12335.9	11607.7	12343.6	11450.9	15960.4	15754.9	17388.5	12234.4	13129.9	15977	12725.2	13505.2	16124.5	11771.4	12042.4	15208.1	14219.4	1.29195	0.0704169	0.570748		20
A0A0R4IZW5	Cadherin 1, isoform CRA_b OS=Mus musculus OX=10090 GN=Cdh1 PE=1 SV=1	19	11	3538.77	4119.3	2855.97	3733.28	2973.11	4558.48	4262.19	3671.72	3054.42	4178.74	3242.56	3549.03	4030.58	3741.62	2994.63	3493.4	4408.1	4346.42	4849.03	4949.61	3580.35	3649.83	3558.12	4376.95	1.23013	0.146089	0.629087		20
Q61765	Keratin, type I cuticular Ha1 OS=Mus musculus OX=10090 GN=Krt31 PE=1 SV=2	5	5	2467.82	1888.96	1652.73	3767.31	7354.44	1549.65	2151.88	2826.23	1790.25	1614.29	2642.26	1678.68	2998.63	2220.91	3500.73	3819.01	2071.03	5970.79	1639.99	1445.94	2629.82	2154.66	2501.18	2569.4	1.22052	0.911177	0.9628		20
P28271	Cytoplasmic aconitate hydratase OS=Mus musculus OX=10090 GN=Aco1 PE=1 SV=3	22	16	6463.95	7113.16	4624.29	6393.85	5257.37	6804.5	6749.42	6436.53	5546.37	6824.12	6128.61	7153.49	7084.01	7545.58	5491.58	6994.53	7343.58	6467.14	9457.75	6980.35	6041.65	6319.27	6769.35	7382.59	1.22195	0.145503	0.627988		20
P32848	Parvalbumin alpha OS=Mus musculus OX=10090 GN=Pvalb PE=1 SV=3	20	21	55667.9	24998.2	74702.9	40745.8	43978.8	17596.3	17530	24668.8	75885.6	19744.6	42336.4	85234.2	19282.7	16793.6	94843.3	66410.5	24052.2	14389.4	35132.3	19880	38541.9	30736.2	40223.8	27612.9	1.4567	0.776637	0.924723		20
Q9CZC8	Secernin-1 OS=Mus musculus OX=10090 GN=Scrn1 PE=1 SV=1	16	13	7563.6	8692.36	6213.77	8187	6449.83	9862.61	8733.57	7895.07	6514.65	9932.43	7846.63	6236.57	8759.33	9113.44	6013.52	6957.52	8707.9	9178.75	7454.63	7563.71	7726.47	8106.54	7397.02	7929.8	1.09592	0.86483	0.950716		20
Q8VEK3	Heterogeneous nuclear ribonucleoprotein U OS=Mus musculus OX=10090 GN=Hnrnpu PE=1 SV=1	24	19	10316.2	11611.8	7981.19	11410.3	9398.17	12390.8	11651.1	10452.2	8728.89	13765.1	11914.9	8916.21	11522.5	12661.8	8900.35	10789.3	11591.5	12690.7	9112.79	9239.49	10406.9	11175.9	10373.1	10597	1.07739	0.880261	0.957264		20
Q8BL66	Early endosome antigen 1 OS=Mus musculus OX=10090 GN=Eea1 PE=1 SV=2	23	14	6713.8	7274.17	5235.33	7344.22	6014.53	6694.85	7071.01	6733.84	6099.06	7479.83	7056.19	5819.08	7254.63	7438.42	5479.27	6501.46	7896.36	8244.61	8113.81	7024.13	6502.75	6872.17	6440.48	7524.63	1.16833	0.182182	0.663369		20
Q99JY9	Actin-related protein 3 OS=Mus musculus OX=10090 GN=Actr3 PE=1 SV=3	20	16	6780.67	7527.87	5403.73	7311.02	5433.27	9567.17	7383.54	6735.95	4989.13	7890.51	6411.82	5730.16	7379.61	6784.45	5368.86	6295.22	7244.58	8078.79	6567.12	8236.75	6866.63	6603.21	6264.68	7242.69	1.15611	0.644876	0.887856		20
Q9DBG5	Perilipin-3 OS=Mus musculus OX=10090 GN=Plin3 PE=1 SV=1	14	14	4431.97	4293.96	4180.77	4016.72	3758.34	4395.38	5725.83	3803.33	3857.14	4608.05	3841.14	3214.75	3568.85	3338.88	3363.66	4125.91	4491.42	5482.3	7017.01	5122.77	4172.82	4309.72	3369.16	5158.28	1.53103	0.00364669	0.427183	2	20
Q3UHJ0	AP2-associated protein kinase 1 OS=Mus musculus OX=10090 GN=Aak1 PE=1 SV=2	19	16	4814.34	5384.21	3771.48	5126.51	4177.76	6295.68	5446.32	4815.39	4436.88	5559.06	4785.46	4539.32	5151.44	4675.98	3945.38	4642.87	6041.19	5618.89	4956.38	6266.35	4860.3	4990.54	4557.43	5469.5	1.20013	0.285807	0.745641		20
Q4KMM3	Oxidation resistance protein 1 OS=Mus musculus OX=10090 GN=Oxr1 PE=1 SV=3	19	14	6157.01	7565.76	4599.37	6409.06	5001.73	8010.87	7359.82	6029.19	5201.01	7121.47	5929.34	5193.66	6736.16	6387.07	5231.61	5642.24	7737.81	7194.62	7081.11	7842.38	6167.17	6277.08	5847.31	7052.21	1.20606	0.398295	0.807673		20
E9QLL2	Dynamin-3 OS=Mus musculus OX=10090 GN=Dnm3 PE=1 SV=1	20	12	4000.89	4654.03	2832.32	3849.65	3071.39	5050.95	4903.63	3982.4	3290.95	4414.38	3596.98	3324.08	4539.13	4064.94	3369.92	3474.41	4627.64	4529.37	5371.43	4787.32	3828.62	3997.22	3791.66	4513.28	1.19032	0.435503	0.820285		20
Q61029	Lamina-associated polypeptide 2, isoforms beta/delta/epsilon/gamma OS=Mus musculus OX=10090 GN=Tmpo PE=1 SV=4	14	2	2341.85	2612.96	2035.22	2589.38	1986.75	2666.97	2313.34	2294.31	2057.56	2783.5	2476.27	1933.39	2571.89	2491.92	2061.19	2237.26	2599.69	3073.67	1658.69	3241.35	2355.65	2373.16	2248.05	2492.05	1.10854	0.850816	0.94569		20
Q9CWJ9	Bifunctional purine biosynthesis protein PURH OS=Mus musculus OX=10090 GN=Atic PE=1 SV=2	20	12	5398.66	5872.5	4601.49	5359.3	4712.33	5910.58	5983.73	5597.47	4947.56	5595.97	4982.71	5589.89	5857.74	5795.39	5245.17	5311.95	6187.58	5519.84	6844.77	6527.08	5284.42	5406.79	5616.86	6050.01	1.14488	0.134945	0.616809		20
Q8VDJ3	Vigilin OS=Mus musculus OX=10090 GN=Hdlbp PE=1 SV=1	24	18	7690.01	8553.56	6543.92	8231.9	7049.93	9301.56	8205.45	7517.77	7664.82	8264.89	7497.44	6739.52	8316.49	7327.66	7436.92	7991.23	9091.66	8664.21	6700.26	9838.45	7840.77	7822.92	7434.16	8386.89	1.12816	0.468776	0.837805		20
G3X9Q1	Integrin alpha-7 OS=Mus musculus OX=10090 GN=Itga7 PE=1 SV=1	2	15	3269.32	4062.04	3148.44	2858.11	2705.02	3528.63	3146.59	3175.86	2864.68	2959.45	2716.28	1004.43	3464.42	2510.28	2918.2	1274.41	2510.57	5187.39	3512.88	3669.95	3232.4	2967.51	2246.97	2924.63	1.43856	0.503599	0.849116		20
Q9WVA4	Transgelin-2 OS=Mus musculus OX=10090 GN=Tagln2 PE=1 SV=4	14	16	7998.97	8636.71	6657.7	8274.4	6866.67	9732.09	8086.35	7843.19	6584.23	9043.33	7081.95	7255.37	9140.2	10319.1	7148.29	7589.8	8142.26	9573.14	6569.7	9303.91	7959.75	7681.5	8363.06	8159.21	1.08873	0.843952	0.943826		20
Q99KJ8	Dynactin subunit 2 OS=Mus musculus OX=10090 GN=Dctn2 PE=1 SV=3	18	21	7321.94	7829.26	5976.77	7172.21	5862.06	7729.29	8065.31	7457.97	6303.81	7967.6	6693.78	6966.3	7856.19	8110.55	5936.2	7218.85	8270.31	8088.83	10827.2	8449.09	6936.01	7263.88	7164.62	8492.59	1.22442	0.103647	0.597852		20
P13412	Troponin I, fast skeletal muscle OS=Mus musculus OX=10090 GN=Tnni2 PE=2 SV=2	19	22	31586.5	13762.6	68206.8	22740	46886.9	9386	11202.1	21338.2	40248.2	9333.45	29519.4	25375.7	10442.9	8547.88	47026.4	37329	10696.4	8799.07	15280.2	9770.69	25826.1	19260.6	18065.9	13930.1	1.85398	0.543114	0.855732		20
Q6GT24	Peroxiredoxin-6 OS=Mus musculus OX=10090 GN=Prdx6 PE=1 SV=1	16	18	12029.2	13365.6	8564.73	12886.7	9543.96	15241.5	14209.2	13385.9	10293.6	13746.3	12333.5	12364.8	13440.5	15217.3	10827.4	12950.3	14437	11876.5	10386.5	16147	11712.2	12712	12863.7	13007.7	1.11061	0.739901	0.918828		20
P31324	cAMP-dependent protein kinase type II-beta regulatory subunit OS=Mus musculus OX=10090 GN=Prkar2b PE=1 SV=3	19	12	5109.28	5771.12	3700.63	4909.48	3099.63	6058.09	4502.5	5077.94	4127.74	4642.47	4114.33	5430.89	6384.52	6678.39	4034.84	4940.93	6311.21	5348.75	8607.76	6305.06	4646.18	4478.99	5528.72	6185.16	1.38093	0.0878502	0.590732		20
P80317	T-complex protein 1 subunit zeta OS=Mus musculus OX=10090 GN=Cct6a PE=1 SV=3	16	16	7009.96	7696.38	5546.57	7524.47	6460.74	8225.8	8436.93	7466.73	6653.05	7781.15	7046.15	7024.56	8159.86	7573.62	6704.3	7022.08	7590.9	7491.49	7047.43	8428.77	7019.84	7451.89	7344.96	7499.37	1.06831	0.720767	0.912913		20
P20801	Troponin C, skeletal muscle OS=Mus musculus OX=10090 GN=Tnnc2 PE=1 SV=2	14	14	34886.8	15072.1	61121.9	24222.2	44718.3	10298.1	11819.3	22316.7	48843	10187.1	29740.8	36328.2	10404.2	9522.1	54604.6	43593.5	12330.2	9606.11	14623.3	10719.4	26653.1	20810.7	21054.9	15192.5	1.75435	0.629397	0.883998		20
Q9QUR6	Prolyl endopeptidase OS=Mus musculus OX=10090 GN=Prep PE=1 SV=1	23	14	5387.82	5555.54	5116.77	5065.56	4055.76	5642.92	5732.11	5378.65	4313.23	6197.69	5489.5	5649.28	5545.27	6720.52	4458.06	5216.97	5366.44	5304.24	6735	5574.86	5107.67	5384.07	5534.98	5613.84	1.0991	0.654367	0.891746		20
O55042	Alpha-synuclein OS=Mus musculus OX=10090 GN=Snca PE=1 SV=2	12	17	9773.29	9346.68	8334.41	9189.87	6362.32	8914.64	10169.2	8761.23	6858.77	9465.9	8241.37	8639.11	9360.79	9731.71	6043.96	8774.19	10710	9188.32	17451	10797.6	8572.36	8622.87	8304.68	11022.4	1.32725	0.144181	0.626574		20
Q61897	Keratin, type I cuticular Ha3-II OS=Mus musculus OX=10090 GN=Krt33b PE=1 SV=2	3		818.8	706.124	755.791				928.38	886.526				614.921	830.343			1137.22	728.883	1711.13			758.846	907.212	714.56	1123.56	1.57237	0.28947	0.748606		10
Q4FZE8	Major urinary protein 1 OS=Mus musculus OX=10090 GN=Mup22 PE=1 SV=1	20	10	6849.76	6810.1	7431.42	8001.41	7550.14	3058.15	7705.47	8607.51	5987.71	8635.01	5425.97	8558.27	6528.72	9000.06	6325.23	4298.97	6215.36	7203.37	5787.24	10438	6325.28	7143.9	7509.9	6502.67	1.18728	0.77859	0.924847		20
A2AFQ2	3-hydroxyacyl-CoA dehydrogenase type-2 OS=Mus musculus OX=10090 GN=Hsd17b10 PE=1 SV=1	12	8	3164.3	3234.67	2779.04	2943.77	2595.87	3074.09	3273.26	3150.32	2746.94	3116.35	2717.4	3093.05	3113.5	3062.25	2691.77	3233.07	3065.27	2947.44	4759.32	3346.16	2956.77	2992.24	2984.89	3416.05	1.15533	0.207468	0.680022		20
E9PZF0	Nucleoside diphosphate kinase OS=Mus musculus OX=10090 GN=Gm20390 PE=3 SV=1	18	12	14577	15016	14134.9	15519.7	13336.1	15632.9	16526.9	15315.2	13009.4	19042.5	16821.1	15855.5	14258.9	18159.2	14322.8	14417.5	14000.8	12285.8	6663.78	13880.9	14680.6	16018.8	15572.1	11806.4	1.35679	0.082257	0.58357		20
Q8R1F1	Niban-like protein 1 OS=Mus musculus OX=10090 GN=Fam129b PE=1 SV=2	18	12	7430.37	8203.34	6331.57	7365.91	5851.94	9699.29	8489.85	7587.77	5666.28	8289.57	6408.43	6417.22	7941.36	6812.84	6239.61	6533.77	7077.2	8312.18	9649.66	8341.09	7378.42	7203.1	6822.31	7908.52	1.15921	0.587729	0.865714		20
O88544	COP9 signalosome complex subunit 4 OS=Mus musculus OX=10090 GN=Cops4 PE=1 SV=1	18	13	5591.12	5908.25	4757.73	5675.14	4437.11	6604	6018.7	5541.76	4821.02	5895.92	5150.46	5452.11	5546.83	5352.2	4604.43	5402.95	6133.53	5503.51	6287.05	7029.17	5447.62	5466.85	5224.92	6043.19	1.15661	0.284791	0.744537		20
D3Z0X5	Pleckstrin homology-like domain family B member 1 OS=Mus musculus OX=10090 GN=Phldb1 PE=1 SV=1	21	11	5146.39	5463.41	3943.31	5132.4	4144.67	5091.27	5365.76	4605.71	4384.76	5821.58	4685.66	4940.91	5345.43	6270.72	4049.65	5009.15	6416.35	6136.16	6713.78	6078.07	4785.32	4944.67	5088.98	6041.38	1.26248	0.0593151	0.552344		20
O35945	Aldehyde dehydrogenase, cytosolic 1 OS=Mus musculus OX=10090 GN=Aldh1a7 PE=1 SV=1	4	1	409.595	432.822	284.51	392.179	274.243	452.902	372.889	385.275	340.447	359.122	236.192	406.4	486.935	322.205	389.898	447.86	480.387	357.81	919.959	377.337	367.337	333.873	397.079	484.593	1.45143	0.16709	0.65201		20
Q9Z0U1	Tight junction protein ZO-2 OS=Mus musculus OX=10090 GN=Tjp2 PE=1 SV=2	24	15	6154.6	6683.82	5331.52	6092.47	4460.45	6939.36	6711.12	5632.95	4870.09	6891.72	5295.61	5203.13	6303.3	6655.04	4714.36	5526.25	6790.81	6790.98	7274.2	7935.19	5880.68	5827.23	5663.72	6815.93	1.20344	0.270207	0.731095		20
P62962	Profilin-1 OS=Mus musculus OX=10090 GN=Pfn1 PE=1 SV=2	17	17	10957.2	11923.2	9486.92	11404.5	8605.97	9759.4	12580.1	11496	9154.91	15265.1	11804.5	10756.9	12899.3	17738.3	8447.75	10384.5	10568.5	12115.1	12286.9	8700.25	10290.1	11899.5	12008.2	10728.5	1.16696	0.505061	0.849365		20
Q5SSZ5	Tensin-3 OS=Mus musculus OX=10090 GN=Tns3 PE=1 SV=1	16	4	2293.91	2534.81	1928.75	2384.29	2228.43	2469.65	2633.84	2437.78	2141.15	2637.64	2345.01	2258.97	2600.62	2204.03	2117.89	2207.89	2533.05	2530.33	3136.18	2295.69	2297.73	2431.75	2288.38	2521.29	1.10178	0.425491	0.819793		20
P46935	E3 ubiquitin-protein ligase NEDD4 OS=Mus musculus OX=10090 GN=Nedd4 PE=1 SV=3	19	15	3892.12	4100.21	3342.32	3846.92	2866.34	4692.64	4088.08	3681.58	3384.74	3728.47	3030.77	4149.75	4120.29	3534.87	3424.37	4060.9	4294.95	3810.46	5668.45	5363.09	3745.27	3564.78	3792.94	4582.34	1.28545	0.0738143	0.574208		20
P04117	Fatty acid-binding protein, adipocyte OS=Mus musculus OX=10090 GN=Fabp4 PE=1 SV=3	13	18	19669.3	20880.6	12945.5	19961.3	12925.9	24694.1	15289.6	20258.4	17684	15684.9	15623.3	28826.1	26633.2	25468.3	20985.1	23823.9	22205	18122.6	30587.3	25040	17988	16810	25309.3	23614.1	1.50561	0.0124692	0.491407	1	20
O09165	Calsequestrin-1 OS=Mus musculus OX=10090 GN=Casq1 PE=1 SV=3	15	15	18081.4	5749.89	42509.6	15165.2	21556.7	5733.03	4101.23	9633.27	21538.7	6095.26	22313.6	23595.9	3146.14	5954.17	24684.9	24092.4	3825.93	2910.91	8374.18	6230.97	14224.3	10296.6	10220.4	6748.83	2.10768	0.553493	0.855732		20
Q9R1Q8	Transgelin-3 OS=Mus musculus OX=10090 GN=Tagln3 PE=1 SV=1	18	16	8380.06	9871.87	6891.32	9714.11	7986.93	10762.2	10217	8896.23	8264.03	10140.1	9458.81	8506	10502.9	8661.46	8173.62	7503.54	9628.8	9618.34	7757.02	9097.72	8836.34	9365.25	8917.84	8671.88	1.07996	0.802875	0.931237		20
E9QM38	Solute carrier family 12 member 2 OS=Mus musculus OX=10090 GN=Slc12a2 PE=1 SV=1	17	8	4689.82	5479.94	3941.63	4911.88	4446.56	5801.91	5365.13	4592.07	4210.59	5052.53	4498.2	4251.03	5428.93	4626.23	4138.6	4301.12	5234.28	5541.2	6120.3	5018.36	4838.85	4726.02	4584.82	5208.06	1.13593	0.468664	0.837805		20
P63085	Mitogen-activated protein kinase 1 OS=Mus musculus OX=10090 GN=Mapk1 PE=1 SV=3	24	6	5399.09	6314.34	4254.95	6002.04	4045.25	6338.13	6503.81	5634.71	4534.22	6632.51	5080.53	4696.61	5709.71	6152.83	4424.13	4706.02	5697.25	5870.85	5249.63	6328.09	5306.3	5618.57	5197.87	5542.23	1.08094	0.872984	0.952851		20
Q65CL1	Catenin alpha-3 OS=Mus musculus OX=10090 GN=Ctnna3 PE=1 SV=2	20	14	5084.17	5771.93	4172.47	5258.33	4368.8	7079.7	5960.13	5333.92	4168.2	5864.08	4847.07	4499.42	5818.01	4974.99	4217.78	4729.72	5634.23	5974.73	5966.35	6233.42	5206.27	5190.22	4841.19	5681.78	1.17363	0.500011	0.849116		20
Q9JMA1	Ubiquitin carboxyl-terminal hydrolase 14 OS=Mus musculus OX=10090 GN=Usp14 PE=1 SV=3	17	13	4836.89	5294.05	3873.99	5205.83	4744.1	5464.65	5243.3	4594.98	4674.39	5122.04	4881.62	4064.49	4911.56	4535.55	4674.62	4496.94	5575.86	5573.79	4643.29	4519.75	4872.89	4896.93	4535.76	4937.01	1.08846	0.591889	0.867358		20
E9Q8Z5	Catenin delta-1 OS=Mus musculus OX=10090 GN=Ctnnd1 PE=1 SV=1	1	19	1089.47	1480.68	722.185	1168.8	977.227	1414.9	1211.93	938.34	928.397	1300.68	1023.56	772.166	1087.11	1230.51	900.957	1156.74	1526.22	1480.41	1214.31	1305.91	1111.21	1070.46	982.185	1328.91	1.35301	0.165549	0.650293		20
Q921H8	3-ketoacyl-CoA thiolase A, peroxisomal OS=Mus musculus OX=10090 GN=Acaa1a PE=1 SV=1	12	14	2831.06	3157.89	2277.06	2869.45	2626.38	2989.35	2929.72	3016.98	3022.37	2693.94	2643.51	2685.2	3271.58	2476.46	3039.93	2997.52	3513.38	3096	4010.41	3404.59	2777	2856.69	2851.72	3386.17	1.21936	0.033299	0.541919	2	20
Q9DCN2	NADH-cytochrome b5 reductase 3 OS=Mus musculus OX=10090 GN=Cyb5r3 PE=1 SV=3	18	21	9689.36	11273.9	8214.52	10165.2	8275.21	13018.8	11622.6	9398.57	8174.07	11665.8	9225.49	9618.5	10830.5	10345.4	9458.99	9550.56	10649.1	9421.77	7736.18	12204.3	9970.95	9920.68	10048.2	9801.73	1.02514	0.995669	0.997329		20
Q3TML0	Protein disulfide-isomerase A6 OS=Mus musculus OX=10090 GN=Pdia6 PE=1 SV=1	12	7	3769.55	3845.09	2917.02	3630.31	2955.91	4953.34	3424.21	3863.27	3130.22	3351.27	3035.02	3137.91	3714.19	3405.85	3319.01	4458.66	4569.45	4224.1	4760.13	5382.38	3619.19	3348.82	3387.93	4663.15	1.39247	0.00363319	0.427183	2	20
A0A2C9F2D2	Annexin OS=Mus musculus OX=10090 GN=Anxa7 PE=1 SV=1	16	20	7484.26	8398.1	5734.92	7454.24	5720.25	8551.72	8527.69	7052.82	5992.95	8957.29	6640.98	7017.96	8048.85	8476.61	6172.43	7000.6	8464.51	7781.04	9204.46	8339.83	7130.53	7349.34	7373.2	8124.3	1.13937	0.560889	0.856152		20
Q8BFR5	Elongation factor Tu, mitochondrial OS=Mus musculus OX=10090 GN=Tufm PE=1 SV=1	21	20	8708.83	8744.19	8263.98	8821.39	8906.33	8682.49	8262.19	9469.39	9344	8230.07	8466.69	8387.11	8842.92	8038.05	9502.44	9141.55	8995.51	8734.19	8824.33	8734.08	8685.43	8738.03	8675.58	8884.51	1.02408	0.865096	0.950716		20
Q9DAW9	Calponin-3 OS=Mus musculus OX=10090 GN=Cnn3 PE=1 SV=1	16	18	8229.3	9907.04	6509.5	9090.96	7093.63	10043.2	9726.86	7840.23	7100	10305.3	7838.63	8548.5	10651.3	10985	7142	7415.37	9173.46	9331.08	9012.56	8721.37	8369.53	8475.63	9193.46	8701.74	1.09844	0.823687	0.938548		20
Q64737	Trifunctional purine biosynthetic protein adenosine-3 OS=Mus musculus OX=10090 GN=Gart PE=1 SV=3	15	14	4332.12	4320.12	4146.11	4053.85	3582.14	4134.74	4093.85	4420.45	3677.72	4139.28	3932.03	3388.86	4176.47	4337.55	3607.94	3691.76	4119.69	4886.51	5596.21	4514.49	4086.79	4045.23	3857.82	4515.64	1.17052	0.194622	0.670126		20
P09528	Ferritin heavy chain OS=Mus musculus OX=10090 GN=Fth1 PE=1 SV=2	12	15	9577.47	10201.8	7831.54	10186.3	8411.44	10796.6	10803.8	8805.6	9608.6	10814.8	8817.35	9375.44	11877.5	9374.04	7297.81	9368.33	10815.6	11997.6	11285.1	14062.6	9440.42	9729.07	9342.41	11404.5	1.22072	0.141982	0.62265		20
D3Z4J3	Unconventional myosin-Va OS=Mus musculus OX=10090 GN=Myo5a PE=1 SV=1	30	17	7543.53	8415.67	5605.28	7805.69	6394.19	9124.73	9358.02	7162.33	6557.69	9361.47	7878.35	7091.89	7689.26	7948.05	5890.76	7147.95	9045.1	8914.05	7920.44	9091.72	7383.79	7982.77	7108.36	8387.12	1.1799	0.353872	0.78262		20
P62631	Elongation factor 1-alpha 2 OS=Mus musculus OX=10090 GN=Eef1a2 PE=1 SV=1	11	12	6318.14	5078.7	8475.2	6387.22	8256.18	3909.24	5177.3	6692.61	7533.79	5476.97	8464.62	6136.91	4629.02	5543.18	7206.57	6587.57	4593.13	4267.51	2285.53	2892.77	6186.51	6554.99	5804.06	3857.11	1.69946	0.0450794	0.542357	4	20
P97449	Aminopeptidase N OS=Mus musculus OX=10090 GN=Anpep PE=1 SV=4	18	17	5883.19	6401.89	4846.8	5918.91	4733.35	7369.19	5876.47	5392.83	4918.9	5984.92	4884.28	5692.07	6156.69	5683.81	4979.77	5861.59	6202.34	5792.86	6711.59	6922.03	5790.3	5391.78	5611.98	6282.1	1.16512	0.260711	0.722894		20
G3X9G4	Dynamin-2 OS=Mus musculus OX=10090 GN=Dnm2 PE=1 SV=1	11	15	3633.36	3938.66	2879.8	3453.08	3082.43	4156.13	3776.41	3566.2	3344.95	3668.99	3136.66	3588.94	3932.66	3446.83	3436.64	3614.97	3882.7	3730.78	4262.16	4556.61	3495.17	3490.9	3595.85	3994.5	1.14426	0.162112	0.647909		20
Q8K0Y2	Keratin, type I cuticular Ha3-I OS=Mus musculus OX=10090 GN=Krt33a PE=1 SV=1	6	3	1259.99	835.394	798.269	1824.95	2627.31	877.23	936.851	1478.07	954.547	1130.43	1301.32	819.204	1761.96	1787.41	1456.73	2058.64	1104.39	4030.97	1233.16	1890.65	1234.19	1142.24	1392.35	1844.8	1.61507	0.31184	0.764446		20
P08228	Superoxide dismutase [Cu-Zn] OS=Mus musculus OX=10090 GN=Sod1 PE=1 SV=2	14	18	17542.2	18148.3	13584.6	18730.9	15921.8	18812.9	17891.6	17670	17307.7	19306.1	17828.1	16997.7	19829.6	20938.2	15182.4	17333.2	20457.1	20624.4	16186.4	19864.3	17014.9	17988.1	18092.4	18804.6	1.10519	0.534791	0.855732		20
Q8K0E8	Fibrinogen beta chain OS=Mus musculus OX=10090 GN=Fgb PE=1 SV=1	20	17	7947.65	9245.02	6644.35	9139.29	7004	9046.72	8983.03	7099.19	6378.72	8976.47	6261.19	9087.4	7425.93	8744.63	8017.58	7257.81	9440.79	10313	9110.46	10765.1	8101.36	7444.33	8293.61	9292.89	1.24832	0.167819	0.652343		20
Q9JLV1	BAG family molecular chaperone regulator 3 OS=Mus musculus OX=10090 GN=Bag3 PE=1 SV=2	21	24	8926.8	9775.49	7648.6	9025.66	7659.03	10417.3	9618.22	8573.02	7779.52	9029.54	7487.41	7268.97	9101.92	8403.86	7607.76	8210.47	10580.7	10696	12355.8	10634.3	8850.56	8461.28	8064.65	10407.3	1.29048	0.0296192	0.541919	2	20
Q9CPV4	Glyoxalase domain-containing protein 4 OS=Mus musculus OX=10090 GN=Glod4 PE=1 SV=1	21	27	13335.9	15154	10594.2	14128.9	11698.6	16178.3	15387.6	14113.9	11797.8	16618.2	13661.8	10929.5	15334.6	15049.3	11339	11431.7	14420.9	16234.4	12117.4	14347.3	13375.2	14221.4	13004.4	13600.2	1.09358	0.839589	0.942808		20
E9Q8I0	Complement factor H OS=Mus musculus OX=10090 GN=Cfh PE=1 SV=1	19	22	6880.71	8257.52	5694.2	7123.82	6053.66	8118.35	7460.4	6572.03	6042.79	8035.18	6625.71	5180.19	7196.11	6714.78	6010.63	4855.23	7307.01	9780.62	8297.52	6161.57	6955.88	6911.71	6228	7076.05	1.13617	0.725787	0.915661		20
Q9DB05	Alpha-soluble NSF attachment protein OS=Mus musculus OX=10090 GN=Napa PE=1 SV=1	16	14	4190.19	4519.21	3624.11	4410.02	3377.08	5463.39	4709.83	4497.7	3261.4	5483.86	4560.77	4599.1	4899.15	4753.93	3276.47	3989.25	4453.04	4617.01	5419.1	4092.56	4212.02	4441.25	4328.26	4487.1	1.06531	0.924984	0.969338		20
Q3UER8	Fibrinogen gamma chain OS=Mus musculus OX=10090 GN=Fgg PE=1 SV=1	20	17	9219.91	11041	6772.62	10871	8836.7	10295.5	11198.2	8170.85	8128.61	10589.5	7555.37	14072.8	9184.22	10535.8	9419.45	8785.56	11781.5	10695	10592.9	14096.9	9381.73	9013.88	10642.1	11057.5	1.22672	0.26428	0.725365		20
Q9CRA2	PDZ and LIM domain protein 5 OS=Mus musculus OX=10090 GN=Pdlim5 PE=1 SV=1	5	4	2259.16	1085.52	4518.01	2010.95	4003.44	717.804	1037.77	2743.24	3489.44	905.832	2511.79	2284.05	981.59	931.529	3007.69	2470.83	1086.28	956.113	1020.74	823.351	2000.15	1865.65	1583.13	1166.16	1.71515	0.500963	0.849116		20
Q91YQ5	Dolichyl-diphosphooligosaccharide--protein glycosyltransferase subunit 1 OS=Mus musculus OX=10090 GN=Rpn1 PE=1 SV=1	21	19	8951.13	9804.91	7829.02	9494.92	7666.92	11047.9	9362.19	8437.03	7881.31	9903.78	8205.21	8191.31	9592.1	9007.54	8288.43	9571.4	9822.07	9981.33	8250.24	11796.2	9058.79	8725.92	8751.58	9820.08	1.12539	0.380743	0.797113		20
A0A0N4SVX9	Dysferlin OS=Mus musculus OX=10090 GN=Dysf PE=1 SV=1	21	17	5416.38	5528.68	5422.94	5449.23	4914.61	5476.61	5627.21	5191.69	4863.2	5575.45	4984.73	5416.44	5525.55	5274.38	5131.99	5341.49	5509.68	5495.25	6756.46	6048.67	5363.94	5239.49	5335.03	5808.06	1.10852	0.0983591	0.597852		20
Q4VWZ5	Acyl-CoA-binding protein OS=Mus musculus OX=10090 GN=Dbi PE=1 SV=1	14	15	13475.6	13211	9448.98	14621.1	13606.2	14501.4	12590.2	17183	14719.9	14733.3	14567	12826.7	17510.3	18178.2	11879	16043.8	14536.4	16691.5	13501	13210.4	13011.7	14687.3	14840	14733.6	1.14052	0.428897	0.820285		20
E9Q828	Calcium-transporting ATPase OS=Mus musculus OX=10090 GN=Atp2b4 PE=1 SV=1	13	8	3382.93	3830.65	2638.73	3569.27	2467.29	5164.19	3687.22	3441.53	2347.87	3981.78	3155.72	3303.96	4017.12	4108.45	2678.66	3104.53	3923.17	4101.05	3330.13	4627.53	3403.77	3270.84	3476.45	3778.05	1.15507	0.756199	0.918828		20
Q61738-3	Isoform Alpha-7X1B of Integrin alpha-7 OS=Mus musculus OX=10090 GN=Itga7	18	2	2014.43	2258.37	1572.63	1872.47	1899.91	3259.32	2060.61	1846.17	1585.05	2054.05	1800.91	1729.4	2323.46	1797.79	1792.68	1690.33	2071.28	2070.92	1895.05	1680.37	2088.37	1860.73	1897	1873.61	1.12234	0.635629	0.885571		20
Q9D0K2	Succinyl-CoA:3-ketoacid coenzyme A transferase 1, mitochondrial OS=Mus musculus OX=10090 GN=Oxct1 PE=1 SV=1	17	16	3831.42	3828.35	3269.58	3633.43	3149.76	3604.82	3630.19	4802.1	3293.33	4333.81	3912.05	3453.77	4072.17	5216.38	3219.99	3802.86	4158.86	4400.41	5354.29	3531.85	3543.16	3959.63	3920.45	4205.88	1.18704	0.323267	0.767611		20
P49813	Tropomodulin-1 OS=Mus musculus OX=10090 GN=Tmod1 PE=1 SV=2	19	18	5141.18	5192.06	5242.98	5040.84	5147.39	5530.69	5200.1	4656.95	4973.66	4560.51	4931.94	5504.28	4881.86	4183.66	5635.99	5267.35	5292.79	4651.03	4899.37	6126.53	5213.65	4859.19	5017.11	5224.4	1.07516	0.485416	0.843153		20
A0A0G2JGS4	Calcium/calmodulin-dependent protein kinase type II subunit delta OS=Mus musculus OX=10090 GN=Camk2d PE=1 SV=1	9	12	3361.21	3631.43	2805.91	3466.59	3083.17	4336.87	3724.96	3521.39	3264.32	3420.78	3012.1	2815.63	3767.01	2980.04	3093.08	3168.41	3639.76	3925.77	3737.89	3966.64	3415.5	3380.06	3144.46	3676.02	1.16904	0.293304	0.749709		20
Q61033	Lamina-associated polypeptide 2, isoforms alpha/zeta OS=Mus musculus OX=10090 GN=Tmpo PE=1 SV=4		7				1301.45	1188.44	1619.49			1143.69	1268.19	1235.86			1319.94	1223.78				1462.59	1657.88	1358.09	1214.75	1270.95	1557.18	1.28189	0.168713	0.652873		10
Q80ZI6	E3 ubiquitin-protein ligase LRSAM1 OS=Mus musculus OX=10090 GN=Lrsam1 PE=1 SV=1	19	14	6097.58	6788.16	4719.5	6071.79	5376.63	7444.77	6906.49	5775	5315.9	7003.89	6217.23	5342.28	6543.33	6245.38	4973.15	5638.9	7030.33	6672.29	5740.02	7125.1	6017.47	6209.61	5740.22	6409.58	1.11661	0.653761	0.891746		20
O08539	Myc box-dependent-interacting protein 1 OS=Mus musculus OX=10090 GN=Bin1 PE=1 SV=1	23	21	9237.68	7394.07	12097.5	8375.32	10058.9	6990.05	7145	7861.34	10200.7	7704.66	8959.92	7700.99	6784.79	7538.18	9684.45	9569.87	7659.65	7738.53	5994.74	7682.53	8868.75	8306.86	7858.8	7645.56	1.15999	0.512231	0.851454		20
Q9JKR6	Hypoxia up-regulated protein 1 OS=Mus musculus OX=10090 GN=Hyou1 PE=1 SV=1	17	8	3409.97	3853.04	2680.33	3587.52	2910.35	4448.94	3722.33	3323.07	3058.96	3430.3	3222.79	3112.98	3623.12	2890.6	3128.32	3869.93	4212.64	3979.84	3888.66	5220.82	3432.6	3344.25	3177.9	4206.61	1.32371	0.0244502	0.541077	2	20
Q99L88	Beta-1-syntrophin OS=Mus musculus OX=10090 GN=Sntb1 PE=1 SV=4	24	10	4778.14	5162.2	3783.17	4731.5	4562.27	6338.04	5429.49	4800.05	4736.77	4832.02	4135.12	4312.11	5124.52	4141.14	4896.9	4674.39	5340.33	5216.02	4116.47	6130.19	4834.45	4768.93	4600.94	5050.4	1.09769	0.783202	0.925474		20
A6X935	Inter alpha-trypsin inhibitor, heavy chain 4 OS=Mus musculus OX=10090 GN=Itih4 PE=1 SV=2	17	6	3467.73	3611.24	3109.73	3441.19	2941.21	3267.39	3506.99	2811.7	2943.37	3461.79	2842.94	4668.23	3009.75	3240.76	2779.34	3235.7	4789.8	4361.56	6363.88	5290.56	3298.45	3098.58	3354.04	4692.78	1.51449	0.0070288	0.485212	2	20
Q8BH61	Coagulation factor XIII A chain OS=Mus musculus OX=10090 GN=F13a1 PE=1 SV=3	19	18	7744.05	8481.2	6427.1	7788.83	6530.39	9511.61	7565.23	7926.45	6547.81	8854.77	7305.36	7371.08	9233.43	7792.69	6273.46	8155.61	8494.73	8484.68	10181.2	9097.38	7673.93	7602.62	7594.9	8855.06	1.16592	0.216575	0.685513		20
P15626	Glutathione S-transferase Mu 2 OS=Mus musculus OX=10090 GN=Gstm2 PE=1 SV=2	18	13	8814.37	10010.1	6993.16	9708.81	7628.6	10868.1	9168.85	9375.99	8082.29	10208.6	9727.28	9823.43	11148.5	10367.4	9423.45	10309.4	9322.77	9011.46	8044.52	9918.96	8899.06	9284.64	10170.4	9287.7	1.14287	0.409293	0.812666		20
P26040	Ezrin OS=Mus musculus OX=10090 GN=Ezr PE=1 SV=3	8	6	2742.35	3280.5	2090.44	2810.79	2319.01	3195.3	3267.92	2976.47	2444.75	2975.51	2692.28	2344.05	3130.74	2569.26	2256.64	2793.21	3502.76	3615.36	5157.78	3322.46	2704.94	2857.45	2554	3601.78	1.41025	0.0331418	0.541919	2	20
Q8BQV2	Choline O-acetyltransferase OS=Mus musculus OX=10090 GN=Chat PE=1 SV=1	17	16	6030.91	6733.69	4831.24	6413.2	4814.56	7092.29	7245.95	6015.1	5177.79	7520.61	6038.11	5833.2	6740.34	6967.73	4734.78	5698.21	7334.38	6897.66	7712.68	6888.91	5918.14	6340.55	6001.3	6871.19	1.16104	0.422797	0.819052		20
P35564	Calnexin OS=Mus musculus OX=10090 GN=Canx PE=1 SV=1	25	15	10883.6	12690	8113.01	11210.9	8706.91	15877	12665.1	11131.5	8405.26	12629.7	9819.26	9632.62	12266.8	12553.3	9343.31	11573.7	12726.1	13455.8	12151.4	14440.9	10963.5	10800.3	10850.1	12831	1.18802	0.402408	0.809319		20
F8VPK5	Rho-associated protein kinase OS=Mus musculus OX=10090 GN=Rock2 PE=1 SV=1	21	16	7190	8130.47	5449.63	7712.29	6141.26	9416.81	7545.3	7086.13	6341.03	7708.88	6312.62	5852.79	7833.87	6504.41	6324.77	7257.81	8664.58	9031.22	7531.6	10048.1	7223.7	6974.12	6590.19	8446.07	1.28161	0.101401	0.597852		20
Q9EQH3	Vacuolar protein sorting-associated protein 35 OS=Mus musculus OX=10090 GN=Vps35 PE=1 SV=1	17	14	6636.6	7153.47	5243.53	5981.77	5316.94	7867.3	7422.09	6534.48	5518.11	6554.87	5939.44	5584.84	6831.29	6759.71	5408.83	5898.86	6504.71	6511.57	8447.3	6527.16	6296.04	6361.61	6111.34	6727.05	1.10075	0.755938	0.918828		20
P62835	Ras-related protein Rap-1A OS=Mus musculus OX=10090 GN=Rap1a PE=1 SV=1	8	9	4973.99	5875.34	4360.08	5499.33	4736.08	7139.02	5593.6	5281.58	4541.74	6945.1	5392.5	3848.76	5735.75	5459.73	4461.22	4036.54	4895.24	7088	2984.33	4529.82	5359.2	5498.31	4815.42	4523.21	1.21558	0.458187	0.834551		20
Q9JIF9	Myotilin OS=Mus musculus OX=10090 GN=Myot PE=1 SV=1	18	13	5172.8	2921.02	8316.87	4819.1	8720.99	2703.21	2852.9	9260.96	8173.69	2650.96	4732.9	4911.38	2689.21	2640.34	8059.25	6065.22	3366.22	2777.77	3333.01	2500.9	4925.37	4859.35	4094.45	3427.08	1.43719	0.613876	0.875328		20
Q06890	Clusterin OS=Mus musculus OX=10090 GN=Clu PE=1 SV=1	13	11	5111.24	6134.58	4020.33	5668.23	4743.22	5802.69	5671.68	4958.11	4820.99	5700.18	4439.86	6462.53	5818.91	5511.8	5159.75	4935.75	6730.57	5851.5	6537.78	7310.72	5195.42	5094.3	5718.63	6217.46	1.22047	0.105017	0.597852		20
Q9DCX2	ATP synthase subunit d, mitochondrial OS=Mus musculus OX=10090 GN=Atp5h PE=1 SV=3	14	11	8708.08	7994.69	9707.5	9259.6	10085.4	7145.93	7882.13	10887.7	10824.5	9095.06	9835.89	8265.02	8560.14	8977.77	9083.71	9228.04	8479.42	8158.48	6088.42	7474.85	8757.15	9636.55	8715.44	7809.77	1.23391	0.121352	0.608703		20
P21279	Guanine nucleotide-binding protein G(q) subunit alpha OS=Mus musculus OX=10090 GN=Gnaq PE=1 SV=4	19	13	8396.45	10007.8	6034.14	9014.86	6449.91	10453.1	10244	8966	6669.7	10834.4	8695.35	7574.5	9473.76	10752.7	6237.54	8104.25	9620.69	9364.05	8700.56	9977.43	8218.67	8958.87	8329.18	9128.3	1.11068	0.774903	0.924723		20
E9PXF8	Myotubularin-related protein 13 OS=Mus musculus OX=10090 GN=Sbf2 PE=1 SV=1	20	13	5954.34	6429.61	5089.25	6128.69	5057.25	6971.13	6788.31	5475.73	5036.76	6847.93	5708.61	5119.72	6057.71	5066.11	5182.5	5201.58	6071.85	6698.81	5922.86	6965.08	5898.06	5927.74	5341.85	6140.2	1.14945	0.389918	0.803876		20
P35700	Peroxiredoxin-1 OS=Mus musculus OX=10090 GN=Prdx1 PE=1 SV=1	18	23	23382.8	25246.7	19511.5	27603.3	18455.4	25739.2	27358	25004.2	19776.4	25640.2	22383.2	23794.8	26632.5	27964.6	18980.8	23930.2	25138.7	25079.1	26568.2	31967.2	23077	23879.1	24082.6	26395.7	1.14381	0.499014	0.849116		20
G3X8T9	Serine (Or cysteine) peptidase inhibitor, clade A, member 3N, isoform CRA_a OS=Mus musculus OX=10090 GN=Serpina3n PE=1 SV=1	8	6	1912.74	2072.71	1634.99	1937.57	1742.65	1925.03	2002.27	1805.09	1757.9	2144.95	1647.08	2164.51	2008.76	1504.55	1657.26	1914.76	2243.34	2501.25	2638.49	3304.93	1865.39	1863.07	1814.56	2479.35	1.36636	0.0104479	0.485212	2	20
P04919	Band 3 anion transport protein OS=Mus musculus OX=10090 GN=Slc4a1 PE=1 SV=1	18	11	4242.77	4178.28	2645.07	4264.24	2817.8	2721.04	5509.03	3382.41	3345.02	3115.22	2878.41	7292.51	3493.77	3833.32	3908.37	4757.58	6735.11	3829.78	7451.09	11731.8	3395.69	3543.79	4420.14	6398.79	1.88438	0.0214656	0.541077	3	20
P70404	Isocitrate dehydrogenase [NAD] subunit gamma 1, mitochondrial OS=Mus musculus OX=10090 GN=Idh3g PE=1 SV=1	14	11	4847.77	4249.49	5504.99	4701.11	6283.4	4213.58	4330.63	5179.57	5879.49	4259.28	5066.35	4636.65	4191.66	3711.38	5392.22	4872.67	4477.52	4113.31	3439.46	3458	4916.02	4907.31	4440.92	4033.32	1.21885	0.150122	0.634562		20
P60843	Eukaryotic initiation factor 4A-I OS=Mus musculus OX=10090 GN=Eif4a1 PE=1 SV=1	19	11	5661.57	6135.23	4600.74	5661.25	4592.47	5704.28	6235.74	5784.61	4904.95	6243.32	5410.04	5892.71	6068.29	6669.87	4908.03	5825.88	5894.3	5232.64	6548.65	6688.86	5359.52	5692.23	5849.27	6014.56	1.12222	0.404699	0.81026		20
P14869	60S acidic ribosomal protein P0 OS=Mus musculus OX=10090 GN=Rplp0 PE=1 SV=3	11	9	4839.99	5385.44	4024.84	5060.56	4367.31	5433.39	5421.07	5217.1	4435.22	6056.96	5176.18	4893.85	5727.57	6042.73	4583.91	5279.67	5119.91	5356.29	4963.64	5145.81	4823.73	5235.27	5278.65	5171.27	1.09431	0.490021	0.844314		20
Q9QXS6	Drebrin OS=Mus musculus OX=10090 GN=Dbn1 PE=1 SV=4	16	16	5701.15	6223.54	4771.95	6162.73	5290.75	8270.54	6573.82	5959.84	5443.09	6952.54	5480.84	4915.76	6277.69	5869.59	4628.28	5609.57	7175.55	6991.31	5457.9	6643.93	5978.42	6053.1	5380.89	6335.18	1.17735	0.444419	0.82946		20
P12960	Contactin-1 OS=Mus musculus OX=10090 GN=Cntn1 PE=1 SV=1	15	17	5427.4	6495.41	4010.23	5973.24	4546.78	6456.96	6567.69	5523.29	4639.89	6665.17	5911.22	5551.62	6319.54	6604.99	4087.79	5038.62	6962.72	5930.9	6409.28	6532.08	5399.89	5811.94	5547.74	6137.82	1.13666	0.656939	0.891746		20
A2AQR0	Glycerol-3-phosphate dehydrogenase OS=Mus musculus OX=10090 GN=Gpd2 PE=1 SV=1	20	16	6822.65	6094.12	8406.78	6289.34	7283.96	5300.6	5652.38	5526.96	8114.72	5208.2	6353.35	6978.42	5650.19	4986.41	8155.97	7486.15	6096.64	5876.06	6518.28	6379.54	6629.26	6091.67	6328.06	6448.69	1.08825	0.857619	0.947265		20
Q99PT1	Rho GDP-dissociation inhibitor 1 OS=Mus musculus OX=10090 GN=Arhgdia PE=1 SV=3	14	13	10128.1	11888.6	8017.81	11574.8	9565.35	13721.9	11939.2	11223.8	9854.84	13327.6	11036.3	10510	13003.7	12799.2	9153.51	10290.6	12416.8	12141.2	7257.66	13268.7	10659.2	11420	11248.9	10836	1.07138	0.923829	0.968761		20
Q62048	Astrocytic phosphoprotein PEA-15 OS=Mus musculus OX=10090 GN=Pea15 PE=1 SV=1	13	13	8919.67	9889.25	7401.03	9250.44	8248.02	11317	10509	8774.3	7770.33	11457.2	8766.06	6320.08	9464.71	9507.38	7070.92	7370.99	9414.41	10199.5	5795.77	9079.81	9088.82	9363.09	7963.27	8207.62	1.17578	0.485483	0.843153		20
Q6P8X1	Sorting nexin-6 OS=Mus musculus OX=10090 GN=Snx6 PE=1 SV=2	19	14	7609.65	8505.54	5674.01	7597.55	6415.89	10443.8	8376.13	7530.95	6843.87	7650.95	5990.44	5758.21	8169.02	5940.28	6596.83	7099.13	8399.8	8917.62	7847.24	10713.2	7561.78	7232.26	6552.39	8512.79	1.29919	0.179291	0.662084		20
Q9JMH6	Thioredoxin reductase 1, cytoplasmic OS=Mus musculus OX=10090 GN=Txnrd1 PE=1 SV=3	15	12	5581.17	6023.67	4780.17	5939.2	5460.79	6738.84	6631.88	6011.3	5295.99	6452.11	5801.09	6305.1	6646.45	6155.64	5217.54	5224.53	5664.93	5960.28	6000.77	5767.5	5722.69	6019.39	6056.96	5716.63	1.05953	0.663289	0.893559		20
P28663	Beta-soluble NSF attachment protein OS=Mus musculus OX=10090 GN=Napb PE=1 SV=2	18	11	4500.39	5164.68	3308.09	4622.08	3549.1	5967.2	5477.72	4484.75	3704.18	5250.54	4243.19	4116.47	4871.41	4439.25	3545.38	3819.41	4862.15	5179.61	5046.99	5416.77	4426.9	4585.48	4214.91	4830.35	1.14602	0.685979	0.900875		20
A2AKD7	Alpha-1-syntrophin OS=Mus musculus OX=10090 GN=Snta1 PE=1 SV=1	13	16	6653.95	7106.57	5963.33	6501.87	5918.26	6853.36	7200.05	6700.12	6067.86	7620.24	6727.59	5946.41	7143.17	7222.76	5585.3	6058.23	7128.55	7163.56	8165.09	6401.61	6484.76	6843.16	6433.89	6946.17	1.07962	0.558464	0.855732		20
P02089	Hemoglobin subunit beta-2 OS=Mus musculus OX=10090 GN=Hbb-b2 PE=1 SV=2	6	6	844.225	818.718	619.588	722.845	627.26	627.603	984.414	639.67	617.099	497.79	521.215	1313.83	630.668	534.912	760.821	959.336	1241.73	612.839	2245.6	1509.87	704.118	631.99	762.038	1198.73	1.89676	0.0378091	0.541919	3	20
O88935	Synapsin-1 OS=Mus musculus OX=10090 GN=Syn1 PE=1 SV=2	14	11	5198.18	4648.12	2902.33	4832.03	2674.78	4732.4	5399.14	5047.76	4181.13	4647.11	5285.1	3045.14	3990.6	4283.71	2729.26	3790.85	7209.99	5563.01	5195.45	8234.17	4030.84	4890.92	3452.45	5789.55	1.67694	0.0289971	0.541919	2	20
A2AT02	NSFL1 cofactor p47 OS=Mus musculus OX=10090 GN=Nsfl1c PE=1 SV=1	1	1	612.262	723.105	534.814	735.536	669.021	850.095	757.222	579.655	661.034	702.69	561.517	624.676	707.058	604.132	708.462	630.881	742.287	652.794	218.047	854.221	680.209	648.259	659.386	563.745	1.20659	0.750102	0.918828		20
P51125	Calpastatin OS=Mus musculus OX=10090 GN=Cast PE=1 SV=2	18	23	11722.8	13684.3	9301.11	12780.9	10002.4	15139.2	13291.4	11587.6	9661.97	13446.8	10499.4	10506.5	13796.7	11837.2	9940.56	11527.5	14611.3	13674.7	16063.6	14331.9	11933.3	11600.6	11428.1	13960.4	1.22159	0.200542	0.675007		20
A0A1L1STE6	Isocitrate dehydrogenase [NAD] subunit, mitochondrial OS=Mus musculus OX=10090 GN=Idh3a PE=1 SV=1	15	17	11060.4	9663.94	12442	10170.6	13776.8	9827.63	9362.76	11798.2	12263	8587.16	10007.2	9748.71	9494.71	7681.95	12516.8	10061.1	9792.48	10638.5	9651.88	9579.83	11060.9	10308.5	9712.88	9937.52	1.13879	0.489827	0.844314		20
Q62167	ATP-dependent RNA helicase DDX3X OS=Mus musculus OX=10090 GN=Ddx3x PE=1 SV=3	19	14	6298.66	7053.62	5536.23	6466.52	5657.07	6665.63	6974.27	6433.36	5814.18	7143.72	6355.96	5628.85	6960.35	7625.8	5470.25	6121.34	7057.33	7116.58	7204.89	6776.58	6256.47	6526.89	6358.22	6843.52	1.09383	0.531989	0.855732		20
P62821	Ras-related protein Rab-1A OS=Mus musculus OX=10090 GN=Rab1A PE=1 SV=3	15	19	11290.1	12845.7	8643.81	11851	8428.97	13266.4	12922.5	11592.6	8756.66	13424.6	10703.6	11303.9	12853.1	13770	8914.56	10984.5	12303.2	11215.6	14244.6	12594.7	10882.8	11351.7	11556.3	12215	1.12241	0.736024	0.918077		20
P60335	Poly(rC)-binding protein 1 OS=Mus musculus OX=10090 GN=Pcbp1 PE=1 SV=1	15	15	5760.59	6573.33	4507.76	6011.42	4966.52	7348.22	6726.21	6354.79	5153.16	6807.25	5602.38	5011.86	6769.2	5850.64	5020.06	5145.87	6510.51	6868.55	6244.39	7224.64	5784.12	6093.37	5618.39	6356.95	1.13145	0.594848	0.867682		20
Q8BSL7	ADP-ribosylation factor 2 OS=Mus musculus OX=10090 GN=Arf2 PE=1 SV=2	12	12	5141.92	5750.58	3945.31	5171.24	4076.87	6414.26	6207.9	5156.88	4486.8	5859.64	4767.31	5398.07	5631.55	5531.71	4545.94	4782.69	5399.4	4983.4	5277.29	6266.62	5008	5256.33	5258.2	5318.6	1.06202	0.896902	0.960997		20
Q8BH59	Calcium-binding mitochondrial carrier protein Aralar1 OS=Mus musculus OX=10090 GN=Slc25a12 PE=1 SV=1	15	24	8142.16	7518.88	9346.86	7462.39	8932.49	7169.01	7766.49	7999.16	8679.7	6614.21	6983.27	7894.95	6583.84	5696.26	8773.27	7802.14	6751.72	6920.51	8537.15	7878.96	8056.47	7572.9	7139.12	7549.35	1.1285	0.52984	0.855732		20
Q9QZQ8	Core histone macro-H2A.1 OS=Mus musculus OX=10090 GN=H2afy PE=1 SV=3	12	7	3578.03	3856.93	2870.8	3941.41	3304.4	4128.24	3990.51	3875.13	3165.62	4214.26	3813.1	3475.58	4372.2	4179.25	3308.46	3574.7	3657.88	4511.03	4030.63	3677.43	3587.01	3794.5	3807.26	3875.54	1.08044	0.729424	0.916909		20
Q9D2N4-2	Isoform 2 of Dystrobrevin alpha OS=Mus musculus OX=10090 GN=Dtna	1	1	411.679	472.88	359.93	426.6	489.357	449.493	526.352	430.552	398.063	509.664	570.382	432.639	510.096	395.083	406.063	418.057	478.53	500.501	509.661	386.851	432.829	482.77	433.775	456.116	1.11538	0.479723	0.840147		20
Q9D2G2	Dihydrolipoyllysine-residue succinyltransferase component of 2-oxoglutarate dehydrogenase complex, mitochondrial OS=Mus musculus OX=10090 GN=Dlst PE=1 SV=1	12	14	5692.29	5533.11	6131.65	5750.32	6578.8	5568.42	5469.4	6273.05	6505.69	4771	4737.52	5401.14	5059	4230.85	6493.34	6325.14	5596.27	5056.87	5670.7	6231.27	5864.54	5502.68	5234.34	5757.22	1.1204	0.504822	0.849259		20
Q9CZ44-3	Isoform 3 of NSFL1 cofactor p47 OS=Mus musculus OX=10090 GN=Nsfl1c	13	19	6595.75	7193.64	5378.95	6571.06	5670.69	6841.13	7151.9	6059.18	5823.25	6925.08	5826.07	5836.33	6734.17	6054.87	5942.8	6308.73	7440.77	6956.91	7679.15	8322.21	6341.88	6332.28	6132.39	7309.8	1.192	0.0617312	0.554414		20
Q6P9J5	KN motif and ankyrin repeat domain-containing protein 4 OS=Mus musculus OX=10090 GN=Kank4 PE=1 SV=1	17	10	3856.64	4571.04	2813.97	4220.99	3346.31	5017.81	4656.56	4031.53	3529.53	4931.02	3655.99	3785.16	4532.77	4004.48	3586.89	3554.65	4721.79	4879.3	4252.55	4857.84	3899.48	4125.14	3962.12	4422.53	1.13413	0.60796	0.872943		20
P42669	Transcriptional activator protein Pur-alpha OS=Mus musculus OX=10090 GN=Pura PE=1 SV=1	9	13	5220.94	5598.64	4527.5	4835.92	4170.88	7223.51	5338.98	4692.84	4309.38	5236.39	4571.88	4146.62	4735.13	4405.07	4435.13	4948.36	5159.85	5514.86	4874.9	5820.68	5178.34	4813.79	4425.59	5251.87	1.18671	0.191588	0.667418		20
P04247	Myoglobin OS=Mus musculus OX=10090 GN=Mb PE=1 SV=3	10	13	9053.94	3554.85	11064.3	9538.85	20749.9	3872.1	3794.07	31185.7	14997.9	5745.86	5165.98	4953.34	3273.56	3576.95	12759.4	10295.2	4949.24	3306.29	5406.67	3616.98	8053.92	8796.7	5215.73	5053.1	1.74085	0.464119	0.835901		20
P35278	Ras-related protein Rab-5C OS=Mus musculus OX=10090 GN=Rab5c PE=1 SV=2	13	6	3390.65	3777.13	2289	3071.57	2906.13	4262.03	4070.8	3102.24	3182.75	2920.66	2561.04	3305.06	3442.24	2832.6	3057.09	2774.86	3218.39	3062.79	2800.23	4839.07	3220.31	3130.48	3150.49	3264.3	1.04275	0.984311	0.994028		20
A0A1Y7VL34	Dystrobrevin OS=Mus musculus OX=10090 GN=Dtna PE=1 SV=1	16	16	4848.59	5214.5	4177.98	4752.17	4081.53	5716.42	5284.79	4758.03	4266.78	5320.58	4209.43	4587.92	5216.26	5135.16	3989.52	4590.57	5375.63	5230.61	5463.5	6349.79	4765.47	4744.03	4705.57	5372.98	1.14183	0.294406	0.750847		20
P10649	Glutathione S-transferase Mu 1 OS=Mus musculus OX=10090 GN=Gstm1 PE=1 SV=2	13	21	11609.6	12431.2	10470.6	12264.9	10306.7	14691.1	10779.5	11372.4	11235.1	11778.4	11511.3	12736.4	12698.4	12520.5	13092.4	12474.3	12282.4	11992.4	9024.83	12422.2	11876.6	11330.5	12760.3	11555	1.12619	0.371412	0.793371		20
Q99MN9	Propionyl-CoA carboxylase beta chain, mitochondrial OS=Mus musculus OX=10090 GN=Pccb PE=1 SV=2	18	11	3923.29	3910.16	3710.57	3863.44	3458.71	4303.48	3420.05	4188.02	3695.44	4075.93	3570.17	3974.53	4175.56	4082.61	3847.63	4369.49	3978.22	3996.89	5249.88	3499.49	3853.29	3778.54	4018.21	4180.22	1.1063	0.379274	0.79631		20
P63005	Platelet-activating factor acetylhydrolase IB subunit alpha OS=Mus musculus OX=10090 GN=Pafah1b1 PE=1 SV=2	17	13	9166.52	10067.5	6807.62	9382.31	7853.92	11397.2	10446	9352.41	7695.81	11023.1	9019.86	7239.41	9777.71	9803.8	7655.21	8287.62	9932.12	10831.4	8479.4	9597.69	8989.15	9434.66	8537.35	9378.6	1.1051	0.751068	0.918828		20
P54071	Isocitrate dehydrogenase [NADP], mitochondrial OS=Mus musculus OX=10090 GN=Idh2 PE=1 SV=3	18	14	6304.91	6055.11	4772.04	7227	6324.1	6108.28	5800.41	13305.7	7617.06	6943.3	6585.59	5237.68	6496.98	7756.1	5742.31	6077.16	6025.79	6460.24	6323.72	5908.58	6086.91	7689.34	6239.43	6155.79	1.26326	0.210929	0.680769		20
Q9EP71	Ankycorbin OS=Mus musculus OX=10090 GN=Rai14 PE=1 SV=1	15	10	4454.02	4692.49	3790.68	4649.27	4041.46	5377.96	4773.03	4549.34	3759.55	5145.13	4319.02	3835.95	4743.86	4578.35	3637.03	4283.72	5072.34	5360.34	4852.52	5195.5	4472.69	4484.68	4172.2	4938.14	1.18358	0.217621	0.686937		20
Q8C483	Serine--tRNA ligase, cytoplasmic OS=Mus musculus OX=10090 GN=Sars PE=1 SV=1	19	14	5310.03	6166.58	4209.58	5926.48	4815.65	7275.44	6607.35	5658.1	4827.02	6509.84	5379.93	5262.35	6665.13	6226.89	4837.83	4980.93	5794.71	5837.46	4235.06	6458.08	5530.72	5756.32	5701.35	5403.88	1.06522	0.9271	0.969865		20
B1AYL1	Sodium channel protein OS=Mus musculus OX=10090 GN=Scn7a PE=1 SV=1	18	14	5619.72	6804.21	4481.42	5547.41	5175.57	7543.47	6266.81	5995.43	4503.13	6100.77	5360.03	4558.62	6493.68	5688.87	5144.08	4988.91	6542.45	6900.32	6689.64	6898.6	5775.48	5605.14	5425.18	6358.52	1.17204	0.465792	0.835901		20
P31428	Dipeptidase 1 OS=Mus musculus OX=10090 GN=Dpep1 PE=1 SV=2	15	9	3331.44	3748.26	2942.29	3541.07	2786.37	4035.32	3390.18	3072.07	2629.12	3876.62	3020.34	3669.22	3861.6	3901.04	3361.43	3454.76	3360.87	4029.35	3859.73	3849.01	3369.25	3170.99	3692	3701.71	1.16737	0.160434	0.643881		20
Q9D819	Inorganic pyrophosphatase OS=Mus musculus OX=10090 GN=Ppa1 PE=1 SV=1	18	12	5114.33	5402.31	4102.96	5496.09	4316.25	5676.96	4842.41	4920.7	4298.1	6138.27	5176.13	4995.85	5442.86	6075.87	4496.87	5641.05	5089.18	6376.25	4961.92	5291.44	4980.7	5040.61	5220.82	5449.53	1.09413	0.654419	0.891746		20
P70402	Myosin-binding protein H OS=Mus musculus OX=10090 GN=Mybph PE=2 SV=2	12	10	4051.33	1960.64	7094.84	3098.22	4891.03	1559.38	1835.92	2103.48	5675.84	1754.57	5120.73	4391.62	1737.94	1928.64	3522.51	5878.86	1797.56	1544.95	2892.38	1953.83	3316.91	2876.51	2683.43	2471.76	1.34192	0.833997	0.940952		20
Q8BGD9	Eukaryotic translation initiation factor 4B OS=Mus musculus OX=10090 GN=Eif4b PE=1 SV=1	12	8	3706.63	3853.8	2966.64	3594.71	2852.85	4635.42	3771.4	3554.04	2988.56	3656.85	2970.21	3137.3	3714.44	3348.99	3367.95	3740.66	4606.18	4578.91	4409.5	5804.96	3553.81	3370.67	3385.96	4581.93	1.35935	0.0112447	0.485212	2	20
P63168	Dynein light chain 1, cytoplasmic OS=Mus musculus OX=10090 GN=Dynll1 PE=1 SV=1	13	11	3776.43	4226.72	2775.77	3856.77	3494.87	4640.77	4694.95	4058.16	3192.78	4834.34	4007.91	2734.92	4521.83	4450.83	3121.04	2973.34	3640.81	4782.3	4137.55	2448.37	3747.88	4114.12	3620.35	3498.97	1.17581	0.675332	0.897528		20
A0A087WNU5	Ankyrin-3 (Fragment) OS=Mus musculus OX=10090 GN=Ank3 PE=1 SV=1	16	5	1654.69	2063.95	1326.5	1868.78	1582.07	1978.51	1926.6	1603.65	1556.06	1846.33	1594.55	1633.23	1933.87	1712.63	1593.72	1517.73	2129.85	2102.17	1972.36	2187.23	1726.66	1698.93	1713.51	1965.25	1.15676	0.299905	0.756025		20
Q6P1B9	Bin1 protein OS=Mus musculus OX=10090 GN=Bin1 PE=1 SV=1	1	1	863.126	374.319	1894.95	811.054	1442.67	230.532	308.832	638.739	1348.28	271.305	816.217	937.236	309.822	185.168	1331.23	1105.46	354.311	283.301	378.392	255.249	740.702	567.568	517.243	403.661	1.83496	0.615466	0.87575		20
Q8R3B1	1-phosphatidylinositol 4,5-bisphosphate phosphodiesterase delta-1 OS=Mus musculus OX=10090 GN=Plcd1 PE=1 SV=2	13	10	2642.78	2818.26	2413.15	2517.16	2185.29	2471.03	2631.94	2483.72	2349	2581.26	2352.63	2474.1	2752.46	2459.35	2487.7	2427.93	2611.7	2674.84	3729.65	2797.82	2500.27	2477.02	2540.62	2815.72	1.13674	0.203714	0.675007		20
Q9QYB8	Beta-adducin OS=Mus musculus OX=10090 GN=Add2 PE=1 SV=4	17	15	5308.86	5992.18	4324.44	5298.24	4046.87	6146.98	5799.48	4886.85	4150.61	5763.57	4713.46	4591.64	5314.64	5443.33	4061.06	4598.44	5835.57	5775.34	6479.22	6324.1	5125.52	5022.41	4819.33	5761.81	1.19556	0.325934	0.769692		20
Q8BP47	Asparagine--tRNA ligase, cytoplasmic OS=Mus musculus OX=10090 GN=Nars PE=1 SV=2	20	22	7036.08	8172.49	6001.84	7831.45	6890.23	9518.63	8667.25	7124.9	6729.33	8537.44	7513.57	6551.35	7812.27	7275.17	6662.53	6898.91	8326.32	7771.58	6194.28	7210.35	7494.97	7676.46	7057.45	7243.32	1.08771	0.749962	0.918828		20
P48758	Carbonyl reductase [NADPH] 1 OS=Mus musculus OX=10090 GN=Cbr1 PE=1 SV=3	12	13	4605.39	5236.81	3824.09	5141.65	4638.33	4827.75	5058.61	4577.94	4550.9	5158.43	4653.64	4992.78	5382.87	5188	4601.1	4570.52	5162.66	4723.08	4494.6	4880.35	4688.26	4793.16	5032.74	4760.38	1.07348	0.592585	0.867682		20
E9QB01	Neural cell adhesion molecule 1 OS=Mus musculus OX=10090 GN=Ncam1 PE=1 SV=2	3	1	1296.25	1583.41	1108.8	1437.12	967.807	1514.45	1326	1177.66	1066.85	1636.36	1293.87	797.515	1234.26	1668.13	998.689	1041.13	1727.45	1901.18	966.959	1643.43	1298.51	1286.73	1131.62	1402.87	1.2397	0.642578	0.887856		20
P14211	Calreticulin OS=Mus musculus OX=10090 GN=Calr PE=1 SV=1	18	18	12447.5	14272.6	9911.87	13052.6	10318.7	15093.8	13261.2	12703	10172.6	13650.3	11549.6	11589.2	13734.3	13994.2	10566.9	14778.9	14907.7	14149	18650.1	14706.4	12368.3	12199.1	12386.3	15360.1	1.25912	0.051768	0.544172		20
Q3UW53	Protein Niban 1 OS=Mus musculus OX=10090 GN=Niban1 PE=1 SV=2	17	7	3517.98	3751.97	2706.73	3784.44	3143.4	4369.2	3657.66	3625.94	3360.66	4062.74	3369.29	3119.75	3969.69	3296	3172.14	3750.7	3798.4	4252.48	3137.03	4456.41	3505.9	3606.46	3373.29	3850.99	1.14161	0.485644	0.843153		20
O35639	Annexin A3 OS=Mus musculus OX=10090 GN=Anxa3 PE=1 SV=4	14	18	10094.8	12201.5	8267.78	11076.5	9346.4	13608.5	10806.1	10051	8473.37	11261.4	8956.69	9246.17	11195.2	11877.4	8869.01	10160.4	11571.9	13092.5	8181.57	15036.5	10620	9852.22	10218.7	11362.2	1.15327	0.634138	0.884722		20
O35887	Calumenin OS=Mus musculus OX=10090 GN=Calu PE=1 SV=1	17	11	7458.94	8250.29	5864.57	8175.58	6690.9	9392.66	8035.92	7542.76	7296.89	8344.92	7231.84	6218.08	7880.46	7289.22	7275.69	8178.66	9180.82	8592.58	5217.31	10288.1	7551.43	7678.47	7139.88	8088.97	1.13293	0.743839	0.918828		20
Q9ET01	Glycogen phosphorylase, liver form OS=Mus musculus OX=10090 GN=Pygl PE=1 SV=4	12	4	3094.35	3599.86	2053.62	3072.94	2358.19	4174.5	2972.23	2935.57	2930.61	2970.17	2455.62	3037.07	3482.64	2777.95	3052.97	3728.68	3461.05	3035.4	3503.96	4103.57	2974.08	2845.35	3077.53	3549.28	1.2474	0.216358	0.685356		20
Q62422	Osteoclast-stimulating factor 1 OS=Mus musculus OX=10090 GN=Ostf1 PE=1 SV=2	13	8	3337.08	4058.64	2709.13	3726.98	3008.83	4335.77	4221.35	3646.64	2972.98	4300.74	3298.41	3199.08	4204.74	3369.32	3125.85	3066.81	3796.69	3913.07	4212.37	3801.96	3482.57	3651.55	3450	3737.91	1.08345	0.822095	0.938548		20
P09055	Integrin beta-1 OS=Mus musculus OX=10090 GN=Itgb1 PE=1 SV=1	18	18	9203.35	11526.8	7430.93	9507.53	7903.16	12393.3	9943.38	9262.41	8167.49	10546.7	8743.4	6915.39	11108.2	9515.41	7859.57	7844.95	10235.6	11873.1	10402.6	10305	9497.85	9294.56	8706.07	10043.7	1.15364	0.665546	0.893559		20
F8WHL2	Coatomer subunit alpha OS=Mus musculus OX=10090 GN=Copa PE=1 SV=1	16	7	3177.35	3431.93	2522.51	3117.28	2692.14	3597.25	3401.6	3242.66	2915.8	3268.73	2765.81	2846.01	3468.43	3124.66	2743.11	3367.79	3609.24	3484.63	3799.33	4528.03	3065.82	3109.63	3032.87	3736.86	1.23212	0.0349825	0.541919	2	20
Q921M7	Protein FAM49B OS=Mus musculus OX=10090 GN=Fam49b PE=1 SV=1	16	7	4142.06	4340.45	3137.11	4164.72	3103.9	5086.85	4503.35	4253.03	3548.79	4008.3	3416.27	3699.98	4228.63	3280.1	3394.96	4129.8	4613.78	4190.62	5209.39	6025.52	3934.33	3924.33	3633.12	4784.2	1.31683	0.0788675	0.578875		20
A2APV2	Formin-like protein 2 OS=Mus musculus OX=10090 GN=Fmnl2 PE=1 SV=2	22		8975.8	9818.5	8182.41				10271.8	9031.37				8108.93	9354.8			8872.45	9039.95	9320.45			8967.4	9631.64	8709.62	9075.74	1.10586	0.6386	0.887652		10
Q9JII6	Alcohol dehydrogenase [NADP(+)] OS=Mus musculus OX=10090 GN=Akr1a1 PE=1 SV=3	15	14	6958.13	7950.61	5556.94	7484.67	5666.02	8422.5	8033.88	7129.83	6004.03	8064.75	6750.98	6788	8347.82	7581.44	5991.63	6887.99	8264.98	7806.34	9082.3	8676.2	6919.96	7152.88	7122.84	8107.02	1.17154	0.317566	0.766803		20
E0CYV0	Protein-L-isoaspartate O-methyltransferase OS=Mus musculus OX=10090 GN=Pcmt1 PE=1 SV=1	13	13	7774.17	8271.04	7232.97	8734.08	6754.75	9204.99	8465.08	7473.44	6994.81	9290.12	7781.42	7447.57	8237.53	8141.75	6983.24	7426.35	8809.74	8143.56	5734.8	9661.5	7950.54	7961.62	7685.05	7834.72	1.03599	0.977039	0.99063		20
Q99JI6	Ras-related protein Rap-1b OS=Mus musculus OX=10090 GN=Rap1b PE=1 SV=2	14	11	8605.69	10225.4	6422.62	8696.37	6992.32	10648.9	10197.3	8922.96	7200.31	11138.6	8611.71	8136.21	10630	12343.3	7086.36	8006.19	9413.62	10380.9	10169.5	8053.61	8457.47	9112.82	9326.14	9148.31	1.10271	0.837131	0.941453		20
P37040	NADPH--cytochrome P450 reductase OS=Mus musculus OX=10090 GN=Por PE=1 SV=2	18	15	7969.96	8340.26	5904.15	7624.07	5556.62	8335.38	6708.42	7268.75	6414.22	7843.37	6782.75	7936.67	8600.63	9255.45	6385.08	8660.6	8416.66	7840.63	10790.7	8659.11	7193.71	6985.97	7969.54	8820.89	1.26266	0.0708348	0.570748		20
Q8R1Q8	Cytoplasmic dynein 1 light intermediate chain 1 OS=Mus musculus OX=10090 GN=Dync1li1 PE=1 SV=1	18	10	5089.7	5641.06	3886	5170.28	4609.13	6957.16	6030.76	4880.12	4499.88	6019.44	4983.87	5078.43	5248.25	5013.15	4042.28	4871	5550.79	5351.49	3728.75	6603.63	5142.65	5245.96	4820.81	5132.85	1.08819	0.900008	0.960997		20
Q91V41	Ras-related protein Rab-14 OS=Mus musculus OX=10090 GN=Rab14 PE=1 SV=3	13	14	5467.01	6123.7	3978.23	5402.85	4129.04	7578.43	5991.97	5420.92	4322.7	5893.37	4856.56	4744.36	5632.73	4763.68	4570.12	5263.17	6376.58	5691.83	5762.6	7411.13	5313.95	5257.97	4911.25	6057.84	1.23346	0.332587	0.770958		20
Q99L47	Hsc70-interacting protein OS=Mus musculus OX=10090 GN=St13 PE=1 SV=1	15	17	10948.2	12442.6	8221.25	12455	10105.5	14063	12213.6	11777.2	10527.3	12879.2	10784.1	9542.69	13263.9	11816.3	9232.65	10931.5	12978.4	13459.8	10715.3	13201.1	11208	11603.1	10840.2	12198.6	1.12531	0.658415	0.89259		20
Q08857	Platelet glycoprotein 4 OS=Mus musculus OX=10090 GN=Cd36 PE=1 SV=2	14	10	5537.07	6059.23	3326.08	5285.69	3127.59	7299.78	3881.41	5581.7	4583.97	4164.53	4057.98	6779.23	7078.05	7225.57	5373.75	5833.85	6810.83	4303.67	7527.5	6544.77	4877.63	4415.45	6569.93	6096.88	1.48794	0.0672655	0.56503		20
Q9QYG0	Protein NDRG2 OS=Mus musculus OX=10090 GN=Ndrg2 PE=1 SV=1	12	9	4123.14	3430.55	4996.71	3834.94	4868.72	3020.69	3038.85	4193.32	4969.88	3033.73	4337.86	3530.47	3162.43	2762.25	5200.96	4184.04	3515.94	3190.73	2484.65	2852.52	3981.92	3838.6	3558.77	3194.51	1.24649	0.404841	0.81026		20
Q9Z1B3	1-phosphatidylinositol 4,5-bisphosphate phosphodiesterase beta-1 OS=Mus musculus OX=10090 GN=Plcb1 PE=1 SV=2	17	11	3017.6	3083.44	2570.72	2975.71	2531.19	3573.57	3222.38	2976.12	2839.51	3246.72	2845.94	2661.8	3003.07	2753.85	2486.34	2775.23	3306.63	3187.32	3281.73	3269.75	2938.52	3020.98	2719.95	3157.52	1.16087	0.155875	0.636828		20
Q922B2	Aspartate--tRNA ligase, cytoplasmic OS=Mus musculus OX=10090 GN=Dars PE=1 SV=2	16	14	8421.13	8998.43	6786.67	8456.5	7521.55	8481.07	9369.03	8775.45	8100.76	8700.6	8213.07	8423.26	9594.53	8807.52	8317.14	8431.33	8909.13	8554.99	10186.6	9479.17	8075.89	8620.03	8771.68	9089.71	1.12554	0.142144	0.62265		20
Q9DCW4	Electron transfer flavoprotein subunit beta OS=Mus musculus OX=10090 GN=Etfb PE=1 SV=3	16	17	10078.6	9584.76	8838.25	10169.1	9564.2	10147.6	8661.8	13105	10832.1	9102.05	8710.39	9438.32	10191.8	9033.17	10279.2	11373.9	10223.6	9904.42	13484.7	10078	9718.68	9949.18	9721.56	10937.3	1.12539	0.36105	0.787669		20
P18872-2	Isoform Alpha-2 of Guanine nucleotide-binding protein G(o) subunit alpha OS=Mus musculus OX=10090 GN=Gnao1	20	11	8741.26	9506.84	6686.3	9661.66	6999.4	10445.4	10004.4	8970.39	7428.12	10551.3	9906.98	9323.43	10391.1	10282.8	6588.19	7685.62	9563.6	9393.88	7815.43	10587.6	8556.69	9303.07	9000.75	8940.86	1.08723	0.875603	0.954409		20
P42227	Signal transducer and activator of transcription 3 OS=Mus musculus OX=10090 GN=Stat3 PE=1 SV=2	14	11	4150.51	4707.23	3231.81	3998.64	5601.82	4104.67	4926.88	4368.43	5111.37	3652.22	4150.91	3686.76	4579.8	3388.42	4911.93	4018.17	4756.63	4733.62	4609.77	3630.1	4239.41	4409.88	4094.35	4325.38	1.07706	0.906508	0.962262		20
P70398	Probable ubiquitin carboxyl-terminal hydrolase FAF-X OS=Mus musculus OX=10090 GN=Usp9x PE=1 SV=2	22	16	5651.23	5998.45	5238.9	5752.06	4748.69	6549.04	6185.03	5681.59	4724.34	6502.67	5582.08	5526.55	5944.43	5842.38	4563.86	5245.16	5743.4	5838.14	7046.87	5740.88	5627.72	5701.75	5440.29	5894.35	1.08346	0.773412	0.924723		20
P13634	Carbonic anhydrase 1 OS=Mus musculus OX=10090 GN=Ca1 PE=1 SV=4	13	7	5042.49	5741.06	2589.22	5079.45	2728.03	3572.27	7129.8	3652.03	3501.23	3668.41	2816.79	8721.31	3785.4	4088.07	4936.44	4914.92	8464.6	3891.28	8524.1	15017.3	3934.62	3933.81	5080.5	7299.47	1.85557	0.0807081	0.580504		20
O08532	Voltage-dependent calcium channel subunit alpha-2/delta-1 OS=Mus musculus OX=10090 GN=Cacna2d1 PE=1 SV=1	17	17	7010.85	5959.04	9436.96	6490.9	8269.54	5424.67	5745.38	6039.33	7759.88	5499.98	7604.05	7445.43	5400.45	5156.53	8299.71	7634.65	5543.76	5165.6	5555.6	5320.59	6971.45	6461.21	6440.73	5782.04	1.20571	0.474861	0.840147		20
Q9CPY7	Cytosol aminopeptidase OS=Mus musculus OX=10090 GN=Lap3 PE=1 SV=3	13	11	4639.61	4963.66	3925.31	4892.99	4299.09	5406.03	4801.48	4881.54	4541.74	5176.52	4772.51	4533.98	5436.65	4995.23	4433.59	5047.95	5043.31	4994.52	4811.39	4938.89	4662.99	4830.45	4833.71	4966.44	1.06508	0.634471	0.884727		20
P29341	Polyadenylate-binding protein 1 OS=Mus musculus OX=10090 GN=Pabpc1 PE=1 SV=2	15	15	5606.36	6091.36	4601.84	5847.05	4722.66	6327.93	5971.14	5809.39	5027.38	6585.74	5385.76	5048.12	6063.54	5995.53	4707.82	5704.04	6378.23	6160.2	6227.62	6606.74	5492.69	5731.61	5421.58	6208.08	1.14507	0.244788	0.714172		20
Q08331	Calretinin OS=Mus musculus OX=10090 GN=Calb2 PE=1 SV=3	15	18	9129.96	10635.6	6930.95	9686.7	7807.47	11723.6	10621	9252.96	8042.73	10910.6	9356.16	8941.27	10343.1	9412.66	8158.11	8672.34	10936.9	10030.5	9051.66	11344.9	9175.47	9579.86	9179.89	9953.5	1.0848	0.777746	0.924847		20
P15532	Nucleoside diphosphate kinase A OS=Mus musculus OX=10090 GN=Nme1 PE=1 SV=1	3	3	1170.94	1312.38	836.261	1406.37	1064.93	1805.17	1513.25	1361.54	1189.96	1348.24	1221.14	1485.43	1733.86	1151.1	1238.54	1034.4	1443.71	1172.96	1061.42	1577.86	1230.68	1321.91	1384.27	1240.17	1.1248	0.772563	0.924723		20
O35295	Transcriptional activator protein Pur-beta OS=Mus musculus OX=10090 GN=Purb PE=1 SV=3	9	4	1969.68	2214.44	1535.35	2128.01	1697.78	2437.85	2338.96	2027.43	1740.49	2502.76	1916.15	1811.97	2163.31	2124.36	1657.39	1811.88	2382.92	2348.43	1795.03	2604.54	1972.97	2086.88	1927.44	2163.54	1.12249	0.673028	0.896128		20
Q9Z1T2	Thrombospondin-4 OS=Mus musculus OX=10090 GN=Thbs4 PE=1 SV=1	11	8	2413.73	2579.35	2477.6	2499.94	2335.12	2736.6	2743.15	2483.47	2534.75	2684.21	2500.47	1917.81	2343.95	2336.81	2227.76	2386.9	2735.93	3066.98	2564.28	2728.92	2503.88	2587.12	2199.44	2687.33	1.22183	0.00539032	0.459074	2	20
Q05BC3-3	Isoform 3 of Echinoderm microtubule-associated protein-like 1 OS=Mus musculus OX=10090 GN=Eml1	17	8	4986.54	5732.25	4347.28	5138.46	5171.92	5933.52	5444.69	4588.55	4358.6	4792.56	5006.29	4418.69	5242.02	5691.93	4775.12	4867.31	6032.99	5764.74	5608.48	4948.19	5192.26	4824.09	5009.09	5424.73	1.12451	0.330804	0.770958		20
Q9D154	Leukocyte elastase inhibitor A OS=Mus musculus OX=10090 GN=Serpinb1a PE=1 SV=1	19	16	8495.01	8893.1	5474.82	8022.08	5974.77	10159.1	8550.48	7870.34	5950.99	9261.79	7183.24	6997.74	8745.55	9341.86	6388.51	7620.58	9724.03	9480.16	9121.15	10448.3	7656.11	7675.69	7774	9228.89	1.20543	0.345099	0.77878		20
Q9DCL9	Multifunctional protein ADE2 OS=Mus musculus OX=10090 GN=Paics PE=1 SV=4	19	16	8194.91	9281.45	6135.11	8940.49	7044.48	9846.83	9938.84	8773.02	6962.12	11132.9	8980.36	8192.32	9872.88	11353.1	6831.24	7879.45	9570.82	9419.79	6733.3	9433.76	8132.95	9049.52	8899.52	8528.64	1.1127	0.774639	0.924723		20
Q8K0T0	Reticulon-1 OS=Mus musculus OX=10090 GN=Rtn1 PE=1 SV=1	17	14	8370.86	9784.88	7098.36	8576.44	7667.29	9750.57	10377.7	8059.97	7311.22	9101.08	8562.1	7443.84	8864.54	7783.96	7696.36	7357.31	8924.06	9053.74	9611.54	9274.7	8483.54	8622.23	7929.3	8807.25	1.11072	0.584102	0.86571		20
A2AFQ0	E3 ubiquitin-protein ligase HUWE1 OS=Mus musculus OX=10090 GN=Huwe1 PE=1 SV=1	18	12	3366.28	3868.96	2756.66	3527.43	3124.23	3875.11	4137.58	3480.73	3351.98	3866.58	3393.59	3732.37	3985.17	3532.49	3174.47	3441.43	4046.86	3739.71	4384.78	4325.11	3395.75	3633.63	3593.73	3971.26	1.16948	0.170582	0.654656		20
P07309	Transthyretin OS=Mus musculus OX=10090 GN=Ttr PE=1 SV=1	10	11	14804.6	16103.5	9720	14765.9	12072.2	14415.4	16145.8	13963.7	12742.3	17343.2	12080	14207.3	17220.5	16978	12461.7	12728	23002.8	15319.1	25956.3	14400.4	13463	14318.6	15083.6	17574.3	1.30538	0.24844	0.715345		20
Q6ZPJ3	(E3-independent) E2 ubiquitin-conjugating enzyme UBE2O OS=Mus musculus OX=10090 GN=Ube2o PE=1 SV=3	15	17	5848.28	6538.12	4336.72	5991.89	4814.09	6782.28	6721.36	6078.11	4908.7	6397.67	5641.87	5199.27	6101.84	5957.01	4838.05	5479.98	6710.35	6715.37	7103.98	7293.86	5647.41	5914.63	5498.9	6628.43	1.20541	0.198015	0.673479		20
G3UWC2	N-acetylated alpha-linked acidic dipeptidase 2, isoform CRA_a OS=Mus musculus OX=10090 GN=Naalad2 PE=1 SV=1	14	14	4673.52	5334.38	4119.28	4890.35	3886.3	4766.39	4926.35	4603.76	4057.04	5315.09	4404.8	4418.58	4962.82	5701.77	4094.77	4715.85	5119.57	5146.57	5850.51	5053.69	4586.02	4641.48	4756.78	5164.43	1.12613	0.340034	0.773775		20
P62715	Serine/threonine-protein phosphatase 2A catalytic subunit beta isoform OS=Mus musculus OX=10090 GN=Ppp2cb PE=1 SV=1	15	1	1294.33	1366.29	1042.74	1313.2	1474.73	1239.43	1324.15	1219.6	1448.18	1426.65	1447.1	1049.16	1342.17	1193.07	1585.79	1101.13	1279.28	1557.55	720.681	727.585	1281.36	1370.12	1277.59	1028.43	1.33224	0.168863	0.652873		20
P63242	Eukaryotic translation initiation factor 5A-1 OS=Mus musculus OX=10090 GN=Eif5a PE=1 SV=2	10	8	5430.14	5557.88	5179.3	5152.36	4931.16	6207.82	5795.31	5131.63	4440.93	6612.52	5879.06	5554.94	5822.62	6355.48	4277.02	4376.93	4576.83	5416.84	5498.69	3487.41	5394.87	5522	5445.3	4609.44	1.19798	0.221357	0.691542		20
B0V2P5	DmX-like protein 2 OS=Mus musculus OX=10090 GN=Dmxl2 PE=1 SV=1	15	5	2169.13	2436.39	1591.91	1988.44	1522.14	2386.85	2428.9	1909.44	1708.72	2390.92	1901.05	1776.15	2003.73	2066.13	1649.61	1954.6	2657.7	2384.25	2515.16	3183.18	1982.85	2047.9	1866.23	2507.66	1.34371	0.0768338	0.576313		20
Q91ZA3	Propionyl-CoA carboxylase alpha chain, mitochondrial OS=Mus musculus OX=10090 GN=Pcca PE=1 SV=2	16	7	3834.21	3982.48	3156.26	3958.87	3357.18	4405.68	3455.71	3902.44	4002.55	3668.45	3278.61	3813.58	4178.66	3233.25	3884.14	4556.32	4327.16	4029.16	4852.29	4594.96	3759.18	3651.54	3761.2	4463.26	1.22229	0.0214292	0.541077	2	20
P61148	Fibroblast growth factor 1 OS=Mus musculus OX=10090 GN=Fgf1 PE=1 SV=1	13	10	4128.02	4647.89	3668.18	3915.79	3080.95	5118.79	4082.9	3655.37	3259.04	4471.01	3355.72	3015.15	4198.47	3780.64	3091.02	3203.23	3847.94	4849.4	4758.71	4464.87	4039.74	3737.98	3487.52	4176	1.19741	0.373614	0.794		20
P23116	Eukaryotic translation initiation factor 3 subunit A OS=Mus musculus OX=10090 GN=Eif3a PE=1 SV=5	21	20	6161.76	6942.76	5062.08	6542.64	5187.56	6754.86	6707.89	6392.36	5730	7042	5777.72	5958.51	6879.9	7351.9	5407.27	6587.96	7425.32	6781.68	7448.35	7657.91	6062.47	6309.15	6353.66	7167.94	1.18235	0.130544	0.616513		20
Q3UN88	Mast cell protease 4 OS=Mus musculus OX=10090 GN=Mcpt4 PE=1 SV=1	14	10	7783.7	7089.42	5244.57	7583.56	5870.43	12050.8	6735.52	7958.25	6071.04	8815.4	6648.24	7009.39	8518.96	8614.63	6528.58	9316.32	6737.77	9426.07	6331.1	7306.21	7331.24	7179.27	7612.56	7717.07	1.07491	0.943719	0.977888		20
P63330	Serine/threonine-protein phosphatase 2A catalytic subunit alpha isoform OS=Mus musculus OX=10090 GN=Ppp2ca PE=1 SV=1	2	15	3824.93	3763.64	3369.32	3553.17	3024.83	3844.62	3568.97	3934.32	3058.38	4107.36	3664.79	2049.82	3954.39	3868.94	2917.5	2980.88	3233.86	5337.98	5037.02	2941.5	3550.78	3648.41	3092.78	3770.83	1.21924	0.555692	0.855732		20
Q91YS4	Kinesin light chain 2 OS=Mus musculus OX=10090 GN=Klc2 PE=1 SV=1	9	9	2311.22	2642.59	2013.42	2468.03	2280.39	2767.6	2930.38	2327.8	2390.84	2724.28	2494.2	2555.34	2603.15	2653.44	2260.21	2275.06	2737.09	2595.41	2460.73	2491.73	2400.92	2564.02	2513.2	2507.32	1.06793	0.68579	0.900875		20
O35598	Disintegrin and metalloproteinase domain-containing protein 10 OS=Mus musculus OX=10090 GN=Adam10 PE=1 SV=2	14	6	5667.43	5812.38	4764.84	5447.72	5487.99	6503.84	5566.85	5631.34	5368.59	6487.27	6130	4184.48	5821.24	5159.56	4929.53	4674.65	5001.55	7035.9	3596.6	5049.58	5590.25	5822.65	4989.06	4955.23	1.17505	0.272589	0.734645		20
B8JJN0	Predicted gene 20547 OS=Mus musculus OX=10090 GN=Gm20547 PE=3 SV=1	19	17	7848.81	8990.75	7144.53	8210.75	6669.95	8026.55	8747.01	7320.79	7311.46	9731.91	7625.84	7298.95	8668.91	9462.86	7309.78	6746.2	8673.47	10323.7	8751.07	8662.92	7779.2	8094.34	8133.69	8553.86	1.09958	0.687164	0.900875		20
E9Q7G0	Nuclear mitotic apparatus protein 1 OS=Mus musculus OX=10090 GN=Numa1 PE=1 SV=1	17	20	5186.97	5771.12	4092.44	5524.66	4305.01	6057.71	5721.35	5282.65	4887.8	5696.61	5036.44	5369.58	6002.06	5887.64	4564.74	5271.24	6200.12	6086.92	6400.89	6622.96	5102.59	5314.24	5425	6098.19	1.19512	0.13061	0.616513		20
Q3TYA4	Syntaxin-binding protein 6 OS=Mus musculus OX=10090 GN=Stxbp6 PE=1 SV=1	15	11	7056.36	7929.65	5681.18	7192.53	5440.01	8540.65	8413.18	6822.92	5392.16	8307.61	5991.75	6534.87	7790.33	8461.12	5450.17	6070.81	7647.41	8006.48	9051.09	8126.08	6881.89	6879.31	6960.78	7715.37	1.12153	0.698342	0.903651		20
Q61990	Poly(rC)-binding protein 2 OS=Mus musculus OX=10090 GN=Pcbp2 PE=1 SV=1	5	3	1202.79	1363.25	785.522	1281.59	980.163	1407.94	1500.3	1311.53	1056.82	1343	1126.45	1151.21	1449.9	1150.96	1082.42	1096.32	1226.89	1385.71	1279.95	1764.13	1147.08	1257.62	1200.85	1332.99	1.16208	0.569783	0.860462		20
Q9DBR7	Protein phosphatase 1 regulatory subunit 12A OS=Mus musculus OX=10090 GN=Ppp1r12a PE=1 SV=2	17	8	5497.11	6247.33	4574.94	5794.11	4520.59	7138.87	6097.76	5268.27	4374.26	6045.43	4727.15	4820.53	6337.41	6011.27	4735.79	5879.28	6301.17	6704.48	6669	7711.82	5554.83	5257.19	5430.52	6626.22	1.26041	0.104713	0.597852		20
Q3UM45	Protein phosphatase 1 regulatory subunit 7 OS=Mus musculus OX=10090 GN=Ppp1r7 PE=1 SV=2	13	9	4024.28	4589.4	3225.72	4137.66	3047.03	4462.26	4620.21	3855.38	3249.82	4423.94	3828.55	3744.01	4096.48	4141.98	3200.76	3791.72	4374.79	4256.85	5218.83	4868.01	3868.5	3965.39	3776.17	4474.67	1.18498	0.292461	0.74875		20
Q9DCD0	6-phosphogluconate dehydrogenase, decarboxylating OS=Mus musculus OX=10090 GN=Pgd PE=1 SV=3	12	12	6722.17	7265.73	4913.06	6649.48	5060.68	7426.48	6730.82	6945.73	5548.05	8199.02	7144.5	6431.34	8105.06	10337.1	5087.81	7238.78	7613.89	7181.87	7355.24	6340.08	6256.34	6860.12	7235.97	7132.47	1.15658	0.577373	0.864268		20
Q91VJ2	Caveolae-associated protein 3 OS=Mus musculus OX=10090 GN=Cavin3 PE=1 SV=1	16	11	5238.72	6267.97	3672.09	5066.29	3510.91	5940.2	5407.95	4608.53	4047.29	4885.1	3999.2	4628.94	5844.9	5409.6	4192.57	4564.03	6454.22	5398.78	8059.23	6975.75	4832.77	4559.54	4977.1	6169.85	1.35317	0.12236	0.608703		20
Q60902	Epidermal growth factor receptor substrate 15-like 1 OS=Mus musculus OX=10090 GN=Eps15l1 PE=1 SV=3	14	6	2260.12	2446.94	1827	2227.05	1613.85	2336.61	2393.05	2111.57	1826.82	2426.3	1928.28	1974.15	2062.9	2208.7	1748.09	2202.07	2536.03	2282.27	3136.06	2644.34	2096.26	2123.6	1991.31	2539.87	1.27547	0.0702737	0.570748		20
P51881	ADP/ATP translocase 2 OS=Mus musculus OX=10090 GN=Slc25a5 PE=1 SV=3	7	8	5382.73	5678.22	4494.86	5941.28	4556.48	7104.22	5924.62	5383.97	4186.07	7591.63	6123	6109.56	6091.91	6082.3	4735.05	5510.17	5035.62	5404.55	3994.34	4701.84	5457.49	5735.53	5721.88	4897.09	1.17121	0.444823	0.82946		20
Q9WTP7	GTP:AMP phosphotransferase AK3, mitochondrial OS=Mus musculus OX=10090 GN=Ak3 PE=1 SV=3	17	14	7234.21	7759.19	5937.95	7535.62	6161.36	8744.38	7673.76	7227.98	6589.88	7730.31	6704.84	7156.84	7887.11	6950.27	6952.65	7319.31	7963.33	7460.53	7591.65	8659.24	7165.19	7169.64	7226.83	7784.49	1.08643	0.497789	0.849116		20
A0A1B0GR11	Transaldolase OS=Mus musculus OX=10090 GN=Taldo1 PE=1 SV=1	19	17	11592.9	13149.5	8072.08	12917.4	9555.93	14727.2	13536.7	12197.9	10045.7	14819.1	11814.6	11563.7	13870.7	13785.7	9694.9	12091.3	13390.9	13002.3	11569.5	13538	11436	12376.7	12100.2	12695.1	1.11009	0.755799	0.918828		20
B1AQZ0	Septin-8 OS=Mus musculus OX=10090 GN=Sept8 PE=1 SV=1	10	12	3154.63	3399.21	2516.89	3318.31	2680.5	3967.25	3597.44	3177.08	2914.78	3770.84	2928.97	3203.26	3464.45	3122.66	2443.74	2984.52	3462.29	3201.92	3600.46	3414.19	3136.67	3259.54	3033.55	3325.51	1.09624	0.735191	0.918077		20
E9Q6A6	Collagen alpha-6(VI) chain OS=Mus musculus OX=10090 GN=Col6a6 PE=1 SV=2	10	9	2646.88	2771.36	2180.36	2357.22	1857.03	2780.21	2366.32	2526.97	2347.36	2107.11	1927.67	2301.34	2612.98	1886.33	2639.49	2425.03	2605.45	2705.39	4192.95	3046.72	2407.37	2244.89	2339.18	2936.54	1.3081	0.0877785	0.590732		20
P58871	182 kDa tankyrase-1-binding protein OS=Mus musculus OX=10090 GN=Tnks1bp1 PE=1 SV=2	19	10	3380.8	3687.13	2638.58	3298.32	2820.45	3731.06	3733.06	3500.08	3181.55	3286.92	2883.34	3225.37	3698.24	3094.71	3043.78	3403.67	4194.34	4006.38	5855.42	4272.09	3232.86	3304.41	3255.76	4276.73	1.32289	0.0161542	0.541077	2	20
A0A0R4J1N0	Dihydropyrimidinase-related protein 4 OS=Mus musculus OX=10090 GN=Dpysl4 PE=1 SV=1	8	6	1935.24	2033.4	1381.61	1896.12	1751.91	1769.64	2127.32	1959.02	1822.17	1829.94	1766.97	1628.32	2066.84	1873.13	1707.82	1661.58	2231.29	2255.62	2965.22	1897.33	1781.43	1896.81	1811.4	2160.27	1.21267	0.181015	0.663369		20
Q8R4V2	Dual specificity protein phosphatase 15 OS=Mus musculus OX=10090 GN=Dusp15 PE=1 SV=3	16	14	6748.57	7643.34	5567.19	7012.24	5398.57	7802.03	8200.08	6620.79	5290.41	8803.73	6437.64	6656.71	7313.12	8551.69	5357.24	5943.18	6750.18	7498.93	7858.49	6430.06	6628.45	6955.4	6872.09	6860.84	1.04932	0.967546	0.98663		20
Q91ZZ3	Beta-synuclein OS=Mus musculus OX=10090 GN=Sncb PE=1 SV=1	4	4	1653.01	1569.73	1301.39	1409.68	999.085	1791.33	1568.92	1593.61	1165.82	1431.6	1277.94	1202.07	1520.61	1392.1	1016.98	1282.02	1729.65	1482.05	2381.12	2037.4	1429.12	1397.62	1268.33	1739.86	1.37177	0.141848	0.62265		20
Q8VDM4	26S proteasome non-ATPase regulatory subunit 2 OS=Mus musculus OX=10090 GN=Psmd2 PE=1 SV=1	13	11	4138.16	4401.07	3348.69	4355.68	3697.49	4469.23	4562.1	4063.09	4161.17	4394.29	4136.99	4377.69	4456.09	3803.04	4367.66	4292.4	4561.61	4251.12	4201.87	4864.59	4046.44	4259.53	4242.72	4427.54	1.09418	0.371461	0.793371		20
Q91VR5	ATP-dependent RNA helicase DDX1 OS=Mus musculus OX=10090 GN=Ddx1 PE=1 SV=1	13	8	3556.8	3985.37	2946.41	3820.47	3080.12	4058.33	3999.32	3639.19	3324.42	4000.37	3563.89	3957.24	3909.29	3992.66	3294.08	3661.56	4081.49	3813.5	3869.51	4546.33	3547.93	3696.12	3776.78	3983.14	1.12266	0.348778	0.780777		20
Q9CZU6	Citrate synthase, mitochondrial OS=Mus musculus OX=10090 GN=Cs PE=1 SV=1	17	20	13295.2	12339.4	14797.2	13466.5	15931.2	12699.7	11918.2	15644.9	14877.6	11882.8	13422.2	12877.5	12198	11553	15916.4	14437	11822.6	11310.6	8775.29	12115.8	13700.8	13463.9	13036.6	11546.7	1.18655	0.215092	0.684515		20
P40240	CD9 antigen OS=Mus musculus OX=10090 GN=Cd9 PE=1 SV=2	8	14	11277.3	9163.95	7683.5	9559	9144	11991.4	11724	15363.3	8506.6	15231.5	12115.5	9557.4	11187.2	12861.7	7266.87	8387.64	6190.22	11029.9	8531.24	6356.55	9698.65	12310.6	9998.3	7914.62	1.55543	0.0437527	0.542357	4	20
P02463	Collagen alpha-1(IV) chain OS=Mus musculus OX=10090 GN=Col4a1 PE=1 SV=4	10	10	5223.56	5603.67	4710.77	5449.58	4739.58	5899.37	6457.59	6084.32	4618.55	6867.95	6009.74	4323.16	6735.56	8063.7	4310.35	4179.18	5585.3	7537.7	6115.31	4366.7	5252.99	5955.17	5640.35	5424.87	1.13367	0.776815	0.924723		20
P63321	Ras-related protein Ral-A OS=Mus musculus OX=10090 GN=Rala PE=1 SV=1	9	10	8694.41	10492.2	6572.59	9909.61	7286.48	11381.5	10421.7	9058.04	7519.45	11530.1	8964.67	8334.85	10589	11124.2	7003.59	8042.65	11011.4	10376.1	7497	11376.2	8887.29	9399.51	9106.17	9524.27	1.07167	0.937294	0.974709		20
Q6P5E4	UDP-glucose:glycoprotein glucosyltransferase 1 OS=Mus musculus OX=10090 GN=Uggt1 PE=1 SV=4	16	11	3493.08	3451.59	2874.63	3123.27	2930.65	3532.96	3303.05	3232.22	3265.29	3152.59	2791.05	3368.56	3402.55	2915.13	3039.96	3780.61	3626	3056.85	5011.34	3826.91	3222.95	3143.07	3174.63	3810.77	1.21244	0.0516308	0.544172		20
O35129	Prohibitin-2 OS=Mus musculus OX=10090 GN=Phb2 PE=1 SV=1	15	20	7694.44	7736.58	6556.88	8002.12	7270.27	8317.73	7900.22	8046.81	7410.51	8121.85	7377.71	8167.37	7861.23	7520.38	7084.92	8189.72	8515.03	7509.62	7232.79	9839.63	7574.67	7764.93	7647.81	8208.65	1.0837	0.445243	0.82946		20
P10852-2	Isoform 2 of 4F2 cell-surface antigen heavy chain OS=Mus musculus OX=10090 GN=Slc3a2	11	12	5276.23	5854.4	4030.9	5421.63	3990.89	7262.89	5906.46	5299.84	4251.69	5907.22	4400.51	4955.25	5711.04	4446.15	4095.06	5100.24	6186.57	5842.27	6569.05	7818.09	5191.02	5102.79	4764.38	6240.87	1.3099	0.166627	0.651866		20
Q8BJD1	Inter-alpha-trypsin inhibitor heavy chain H5 OS=Mus musculus OX=10090 GN=Itih5 PE=1 SV=1	15	11	4495.93	4786.63	3663.24	4706.88	3757.02	6088.98	4915.51	4573.34	4771.22	4514.95	4127.87	4031.08	5046.18	3969.1	4256.71	4484.7	5683.06	4540.44	2987.45	7039.93	4516.54	4572.59	4305.64	4756.16	1.10464	0.902358	0.961161		20
P53994	Ras-related protein Rab-2A OS=Mus musculus OX=10090 GN=Rab2a PE=1 SV=1	12	11	5465.29	5651.22	5313.46	5360.75	4564.02	6580.7	5805.33	5622.53	4994.83	5610.39	4715.07	5721.6	5856.01	4597.5	4847.33	5273.3	5550.77	4905.41	6895.44	6998.89	5457.53	5332.76	5227.4	5863.28	1.12164	0.530588	0.855732		20
Q80TJ1	Calcium-dependent secretion activator 1 OS=Mus musculus OX=10090 GN=Cadps PE=1 SV=3	1	9	488.63	512.553	433.885	527.542	409.284	620.626	616.59	453.204	411.519	581.425	510.064	436.925	555.034	435.443	407.128	406.938	531.098	690.979	583.015	639.788	494.16	508.815	455.352	561.276	1.23262	0.336658	0.771425		20
P12382	ATP-dependent 6-phosphofructokinase, liver type OS=Mus musculus OX=10090 GN=Pfkl PE=1 SV=4	9	6	2207.93	2405.26	1716.13	2351.03	1894.62	2905.44	2474.8	2333.82	2164.57	2303.37	2066.89	1993.2	2554.15	1841.57	2099.18	2068	2349.05	2529.28	2363.94	2641	2214.53	2264.29	2106.25	2382.15	1.13099	0.588635	0.86575		20
P62806	Histone H4 OS=Mus musculus OX=10090 GN=Hist1h4a PE=1 SV=2	11	13	32950.1	39751.2	24940.4	37200.4	28542.9	45117.5	40025.8	36487.7	27989.7	46149.1	34669.4	33422.7	40421.4	47512.6	30497.6	34533.8	35548.9	37770.6	18509.6	39663.9	34073.5	36569.5	37405.2	32092.5	1.16554	0.745419	0.918828		20
P97315	Cysteine and glycine-rich protein 1 OS=Mus musculus OX=10090 GN=Csrp1 PE=1 SV=3	12	18	9009.84	9464.49	7813.18	9753.71	9576.44	10774.8	10587	8486.88	6383.48	13915.7	11765.1	9518.95	13162.9	14572.8	6596.94	6286.11	6848.38	14904.8	7660.18	5083.43	9355.58	9874.97	10476.3	7577.72	1.38251	0.407678	0.810799		20
Q8CGK3	Lon protease homolog, mitochondrial OS=Mus musculus OX=10090 GN=Lonp1 PE=1 SV=2	14	9	3580.52	3636.76	3380.57	3671.93	2892.86	3585.32	3404.69	3513.11	3166.34	3545.96	3101.27	3303.79	3416.96	3616.38	3237.13	3866.61	3649.69	3526.34	4033.41	4428.42	3446.67	3341.33	3390.56	3888.36	1.16371	0.026253	0.541077		20
Q9R0P5	Destrin OS=Mus musculus OX=10090 GN=Dstn PE=1 SV=3	13	11	6725.63	7209.21	5460.47	6672.47	5096.09	7410.48	7612.95	6897.03	4933.1	8462.53	7027.32	6733.78	8688.91	9001.87	5316.95	5296.32	5362.23	8490.89	8867.01	5689.6	6368.49	6878.99	7274.53	6561.85	1.14227	0.787785	0.925775		20
Q9QUI0	Transforming protein RhoA OS=Mus musculus OX=10090 GN=Rhoa PE=1 SV=1	15	18	9879.11	11266.9	8418.82	10525.1	9236.77	12226.8	11548.1	11053.8	7921.21	13934.7	12209.4	8690.81	12273.1	14086.7	7635.4	8859.47	10762.8	13552.7	9090.07	9439.45	10181.4	11146.1	10349.4	10208.8	1.09475	0.871412	0.952216		20
P68040	Receptor of activated protein C kinase 1 OS=Mus musculus OX=10090 GN=Rack1 PE=1 SV=3	17	11	5286.61	5767.63	4238.47	4867.72	4483.43	5909.26	5677.62	5154.18	4490.2	5060.81	4618.63	4779.35	5465.26	4436.15	4825.46	5184.66	5263.98	5178.3	7621.75	5682.64	5054.08	4982.7	4862.74	5719.6	1.17621	0.23504	0.707095		20
Q9ERG0	LIM domain and actin-binding protein 1 OS=Mus musculus OX=10090 GN=Lima1 PE=1 SV=3	15	10	4465.24	5222.25	3853	4936.8	4281.95	6047.28	4869.09	4173.64	4137.96	5262.37	4307.32	3769.14	4728.24	4745.19	3932.82	4633.24	5230.58	5722.43	3182.38	5832.76	4749.98	4529.26	4270.46	4809.81	1.1263	0.718307	0.912836		20
Q4VA93	Protein kinase C OS=Mus musculus OX=10090 GN=Prkca PE=1 SV=1	15	22	10300.4	11358.5	8041.08	11357.3	9925.13	13150.1	12206.8	10553.7	9015.48	13509.3	11249.5	8529.99	12461.8	12245.2	8183.3	9046.05	10812.5	12897.9	8225.29	9347.97	10569.9	11203.5	10159.1	9939.28	1.12719	0.736769	0.918077		20
Q9D832	DnaJ homolog subfamily B member 4 OS=Mus musculus OX=10090 GN=Dnajb4 PE=1 SV=1	13	8	3593.27	3977.83	2899.42	3688.96	2903.03	3972.84	4356.06	4059.24	3146.66	4697.9	3617.3	3142.75	4098.64	5517.36	2792.44	3488.83	4005.7	4260.94	3336.66	4209.52	3475.77	3936.73	3753.32	3841.33	1.13262	0.693232	0.902571		20
Q3UIL6-2	Isoform 2 of Pleckstrin homology domain-containing family A member 7 OS=Mus musculus OX=10090 GN=Plekha7	16	13	4497.91	5000.66	3485.61	4739.61	3675.97	5556	5291.96	4751.23	3852.74	5430.26	4288.2	4005.3	5259.96	5404.53	3601.56	4411.75	5154.73	5260.36	4880.7	5689.91	4433.01	4684.44	4500.04	5061.56	1.14179	0.556205	0.855732		20
Q8BJY1	26S proteasome non-ATPase regulatory subunit 5 OS=Mus musculus OX=10090 GN=Psmd5 PE=1 SV=4	13	9	4377.76	4762.54	3512.41	4069.45	3360.23	4398.57	4776.96	4267.3	3770.84	4503.04	3953.97	4009.81	4563.35	4402.69	3436.39	4104.83	4725.79	4479.16	6402.52	5282.22	4048.73	4238.93	4079.03	4938.86	1.21985	0.112677	0.598312		20
Q921G7	Electron transfer flavoprotein-ubiquinone oxidoreductase, mitochondrial OS=Mus musculus OX=10090 GN=Etfdh PE=1 SV=1	12	12	5867.64	5526.65	5645.46	5808.54	6107.42	5891.13	5091.57	7443.76	6133.12	5339.86	5230.34	4801.31	5575.35	5239.18	6042.52	5690.08	5447.62	5621.23	5439.28	5479.27	5804.85	5787.31	5395.46	5534.57	1.07588	0.564563	0.859395		20
P43274	Histone H1.4 OS=Mus musculus OX=10090 GN=Hist1h1e PE=1 SV=2	3	4	5912.68	5652.97	4641.37	5742.93	4592.99	7105.13	7201.59	6153.68	4112.72	6322.51	5101.14	3955.89	6755.62	6752.78	4155.28	5175.4	4183.34	8124.15	8694.5	5176.7	5545.21	5673.48	5232.97	6021.56	1.1507	0.862779	0.949547		20
Q8CAA7	Glucose 1,6-bisphosphate synthase OS=Mus musculus OX=10090 GN=Pgm2l1 PE=1 SV=1	17	16	7587.21	8689.37	6025.78	7852.56	6465.53	9502.53	9273.96	7820.54	6204.01	9630.8	8113.14	7250.07	8163.79	9202.56	6446.84	7000.38	8139.12	8966.22	8256.86	7241.6	7593.17	8113.44	7697.9	7888.45	1.06852	0.903787	0.961161		20
P51432	1-phosphatidylinositol 4,5-bisphosphate phosphodiesterase beta-3 OS=Mus musculus OX=10090 GN=Plcb3 PE=1 SV=2	13	13	5302.97	5730.06	4315.2	5526.05	4102.83	6296.53	5619.43	4958.49	4190.57	6089.23	4834.3	4624.27	5346.53	5880.17	4243.97	5096.74	5693	5249.72	3921.88	6850.87	5152.84	5096.15	4983.9	5277.18	1.05885	0.964131	0.985866		20
Q8BMK4	Cytoskeleton-associated protein 4 OS=Mus musculus OX=10090 GN=Ckap4 PE=1 SV=2	17	15	6235.44	6661.27	4597.03	6457.8	4821.58	7848.26	7206.05	6265.48	5493.29	6399.95	5272.79	5441.58	6740.1	5720.09	5368.53	6896.51	7445.67	7907.94	7763.91	10250.9	6000.1	6088.92	5793.12	7977.88	1.37713	0.0205436	0.541077	2	20
P28650	Adenylosuccinate synthetase isozyme 1 OS=Mus musculus OX=10090 GN=Adssl1 PE=1 SV=2	13	11	5297.28	3243.44	8427.24	4542.1	7014.08	2299.53	2892.41	5199.99	7501.4	2732.67	5596.81	5210.52	2997.6	2583.95	7514.47	5556.23	3077.22	2895.13	2793.52	2218.52	4687.43	4440.03	4173.11	3143.14	1.49132	0.492456	0.847433		20
A4QPC5	Chymase OS=Mus musculus OX=10090 GN=Cma1 PE=1 SV=1	10	9	5909.4	5904.42	4116.7	6312.27	5026.86	6947.87	5181.62	5809.47	5451.19	7828.17	5343.99	4974.64	6756.57	8555.96	4296.4	6936.93	5443.1	9483.44	5970.75	4782.83	5624.72	5852.26	5928.78	6337.8	1.12678	0.860787	0.94842		20
P40936	Indolethylamine N-methyltransferase OS=Mus musculus OX=10090 GN=Inmt PE=1 SV=1	10	11	4946.28	5856.34	3858.12	5510.13	4018.12	6106.59	4800.17	4822.93	4053.74	5253.87	4512.12	4109.33	6308.88	5149.63	5441.94	5187	4807.7	5489.22	5883.96	4255.87	4972.15	4671.5	5191.75	5093.36	1.11137	0.744911	0.918828		20
A2A7S7	Tyrosine--tRNA ligase OS=Mus musculus OX=10090 GN=Yars PE=1 SV=1	18	18	10360	11152.3	8647.4	10890	9278.19	11551.4	12183.5	10094.3	8566.96	12257.7	10668.6	9230.32	10378.8	10690	8680.1	10409.9	10798.4	10818.8	11471.3	10019.5	10259.4	10662	9709.94	10692.7	1.10121	0.543991	0.855732		20
Q9Z2U1	Proteasome subunit alpha type-5 OS=Mus musculus OX=10090 GN=Psma5 PE=1 SV=1	11	6	3740.04	3932.89	2876.92	3403.01	2941.29	3518.01	4030.08	3513.31	3155.28	3662.71	3390.87	3930.26	3959.61	3676.36	3294.71	3838.23	4362.84	3646.74	6409.78	4378.9	3379.63	3538.64	3705.33	4434.07	1.312	0.037352	0.541919	2	20
A0A0G2JEG8	Amphiphysin OS=Mus musculus OX=10090 GN=Amph PE=1 SV=1	17	13	5070.89	5493.08	3951.96	5255.34	4501.57	5484.97	5824.66	5030.46	4515.2	5676.17	5523.3	4401.78	5329.09	5038.57	4258.9	4614.98	5890.45	5663.79	5250.36	5766.77	4925.78	5291.29	4736.65	5416.39	1.14351	0.273743	0.735283		20
Q3TXS7	26S proteasome non-ATPase regulatory subunit 1 OS=Mus musculus OX=10090 GN=Psmd1 PE=1 SV=1	15	15	4611.18	4577.13	4404.5	4247.81	4057.36	4841.54	4592.34	4554.45	4201.19	3861.55	3582.36	3976.25	4366.88	3614.62	4631.73	4719.74	4543.78	5113.64	6738.75	5683	4449.2	4139.56	4129.17	5304.5	1.28464	0.0100419	0.485212	2	20
P24526	Myelin P2 protein OS=Mus musculus OX=10090 GN=Pmp2 PE=2 SV=2	16	18	18030.8	17888.7	14056	18673.4	15710.4	22650.1	19272.8	20139.7	15805.8	21423.8	17616.9	18613.6	21875.5	25682.7	14863.8	18280.5	19711	19747.1	14196.7	20992.3	17639.6	18746.8	19855.9	18420	1.12564	0.746307	0.918828		20
Q9DBD0	Inhibitor of carbonic anhydrase OS=Mus musculus OX=10090 GN=Ica PE=1 SV=1	13	3	1883.35	2121.18	1603.75	1969.85	1489.06	1808.84	2033.48	1954.06	1575.58	2303.94	1681.44	1720.01	2017.14	2589.99	1534.58	1575.3	2143.16	2157.07	2267.46	1987.73	1799.83	1892.14	1927.03	2010.18	1.11687	0.727326	0.915921		20
O55222	Integrin-linked protein kinase OS=Mus musculus OX=10090 GN=Ilk PE=1 SV=2	19	15	6067.14	7055.98	4877.37	6084.07	5087.38	7485.06	6643.81	6118.11	5480.68	6442.91	5637.86	5147.37	6837.34	6229.33	5182.47	5784	6723.98	7389.09	8436.84	6577.58	6036.27	6048.02	5805.8	6926.89	1.1931	0.258922	0.722415		20
A0A2I3BRT4	Epiplakin OS=Mus musculus OX=10090 GN=Eppk1 PE=1 SV=1	6	4	1669.3	1789.99	1397.25	1643.8	1184.49	1847.08	1887.59	1814.61	1259.36	2009.87	1450.12	1781.35	1957.81	2323.89	1394.75	1756.56	2025.35	1829.02	2317.33	2478.12	1570.68	1659.14	1833.61	2063	1.31344	0.113097	0.598312		20
Q9WTX5	S-phase kinase-associated protein 1 OS=Mus musculus OX=10090 GN=Skp1 PE=1 SV=3	8	13	5204.57	5728.83	3622	5203	4404.96	6853.15	6438.4	4925.8	4118.14	6455.79	5520.17	5028.66	5251.65	6454.29	3903.92	4906.11	5991.76	6439.65	5673.95	4950.05	5068.91	5414.66	5078.96	5560.7	1.09702	0.821324	0.938548		20
Q01730	Ras suppressor protein 1 OS=Mus musculus OX=10090 GN=Rsu1 PE=1 SV=3	12	10	6695.32	7290.78	5319.83	7183.2	6167.38	8797.77	7438.89	6795.48	6242.03	6666.42	5622.8	6755.66	7564.82	5729.49	6935.32	6690.56	7603.17	7044	5655.02	10199.1	6826.62	6524.99	6712.93	7295.49	1.11808	0.735903	0.918077		20
P61021	Ras-related protein Rab-5B OS=Mus musculus OX=10090 GN=Rab5b PE=1 SV=1	8	3	1707.03	1871.99	1212.38	1859.61	1389.23	2497.84	1983.21	1689.46	1499.01	2059.56	1544.17	1576.22	1884.53	1630.79	1444.19	1656.52	2146.01	2048.96	1535.63	2316.28	1709.98	1740.52	1626.34	1917.29	1.1789	0.606407	0.872943		20
Q9D8N0	Elongation factor 1-gamma OS=Mus musculus OX=10090 GN=Eef1g PE=1 SV=3	18	16	10489.9	10185.3	9769.19	10105.6	10277.3	10631.1	9557.78	10020.9	10722.3	9299.69	9626.39	9240.01	9843.84	8639.54	10797.2	11323.8	10975.9	9797.75	10301.5	10804	10239.3	9833.24	9597.53	10627	1.10726	0.0845281	0.590347		20
Q61171	Peroxiredoxin-2 OS=Mus musculus OX=10090 GN=Prdx2 PE=1 SV=3	11	13	10465.7	11701.1	7314.38	11419.6	8267.44	10235.6	12334.8	9909.41	8245.07	11856.6	10390.3	15446.2	10939.5	13551.5	8465.45	10456.7	13826.7	10141.2	8508.48	21595.5	9762.28	10442.2	11799.5	12192.2	1.24891	0.465935	0.835901		20
G3X977	Inter-alpha trypsin inhibitor, heavy chain 2 OS=Mus musculus OX=10090 GN=Itih2 PE=1 SV=1	15	9	5481.55	6142.21	3607.42	6122.35	4900.48	7790.74	6688.44	5057.52	5474.57	5589.06	4683.54	5701.69	5402.46	4582.53	5129.53	6643.72	7473.3	6072.06	6536.97	7460.6	5523.23	5458.9	5187.34	6815.25	1.31382	0.105525	0.597852		20
Q3TZZ7	Extended synaptotagmin-2 OS=Mus musculus OX=10090 GN=Esyt2 PE=1 SV=1	14	10	4180.84	4580.31	3452.54	4443.16	3681.27	5205.69	4476.91	4101.02	3875.72	4645.73	3814.03	4327.74	4477.67	3957.75	3871.39	4084.95	4690.61	4607.15	4430.95	5054.05	4217.72	4169.96	4151.04	4562.44	1.09911	0.488932	0.844088		20
P63328	Serine/threonine-protein phosphatase 2B catalytic subunit alpha isoform OS=Mus musculus OX=10090 GN=Ppp3ca PE=1 SV=1	1	2	292.869	274.095	263.487	270.815	236.615	299.145	276.786	271.182	249.907	285.011	283.364	204.08	231.241	209.467	256.434	280.686	333.143	303.702	327.156	313.358	272.054	272.947	224.383	311.042	1.38621	0.000144386	0.342728	2	20
Q6XLQ8	Calumenin OS=Mus musculus OX=10090 GN=Calu PE=1 SV=1	2	1	528.147	619.658	478.96	542.629	414.276	718.987	611.998	433.427	454.911	466.635	413.578	539.84	514.998	321.853	649.434	550.081	615.364	500.083	602.039	808.219	541.943	471.439	490.982	606.947	1.28744	0.260449	0.722584		20
P51660	Peroxisomal multifunctional enzyme type 2 OS=Mus musculus OX=10090 GN=Hsd17b4 PE=1 SV=3	15	14	5272.66	5508.34	4046.21	5478.67	4506.51	5594.09	5942.01	5772.08	5186.71	5500.85	4926	5843.82	6238.67	5943.21	5052.08	5695.5	6996.53	5312.31	7702.26	6737.73	5031.81	5452.76	5752.02	6429.33	1.27774	0.0275736	0.541077	2	20
E9QKC6	Tripartite motif-containing protein 2 OS=Mus musculus OX=10090 GN=Trim2 PE=1 SV=1	13	7	2114.73	2298.55	1668.73	2087.53	1714.68	2219.95	2321.98	1913.34	1871.59	2288.98	1979.07	2192.38	2144.77	2239.11	1722.9	2058.91	2399.86	2041.4	2330.27	2700.58	2002.36	2066.3	2063.75	2293.63	1.14546	0.319723	0.767545		20
P61264	Syntaxin-1B OS=Mus musculus OX=10090 GN=Stx1b PE=1 SV=1	12	15	7370.84	7966.79	5234.73	7495.33	5946.22	8915.66	7580.42	7584.39	6516.75	7744.55	7498.96	4984.52	6919.07	6222.32	5614.14	6713.37	8782.84	8558.83	6611.08	9130.79	7043.9	7371.03	5891.51	7884.14	1.33822	0.0666984	0.564599		20
D3YXF5	Complement component 7 OS=Mus musculus OX=10090 GN=C7 PE=1 SV=2	16	12	4450.21	5290.25	3360.72	4496.45	3660.55	4795.29	4937.54	4485.84	3752.53	5768.67	4648.9	4341.65	4916.95	6090.03	4210.5	3960.43	4915.9	4539.44	4377.44	3398.57	4291.28	4673.27	4837	4205.07	1.15028	0.4959	0.849116		20
Q9CZ30	Obg-like ATPase 1 OS=Mus musculus OX=10090 GN=Ola1 PE=1 SV=1	13	12	7312.27	8017.68	6477.12	7308.16	6704.13	8576.71	8068.59	6949.28	6272.62	7576.76	6975.16	6337.32	7163.52	6575.88	6407.13	7213.51	7794.5	7297.73	8705.59	7529.38	7364.77	7142.41	6613.21	7690.17	1.16285	0.116495	0.603564		20
Q9DC69	NADH dehydrogenase [ubiquinone] 1 alpha subcomplex subunit 9, mitochondrial OS=Mus musculus OX=10090 GN=Ndufa9 PE=1 SV=2	11	5	3456.63	3267.87	3775.76	3632.01	4293.2	2968.44	2935.43	4600.99	4363.02	3044.21	3482.72	3146.74	3051.6	2953.18	4090.7	3843.72	3123.26	3198.49	2621.92	2951.13	3541.85	3623.6	3281.85	3123.08	1.16027	0.430532	0.820285		20
Q8BSY0	Aspartyl/asparaginyl beta-hydroxylase OS=Mus musculus OX=10090 GN=Asph PE=1 SV=1	13	8	3147.63	3394.5	2708.26	3326.32	2895.49	3559.93	2956.82	3167.93	3164.56	2909.2	2940.18	3464.31	3743.56	3251.88	3670.37	3412.7	3670.61	3049.07	3112.01	3885.45	3158.13	3025.61	3527.25	3411.12	1.1658	0.0528098	0.544172		20
Q8BKC5	Importin-5 OS=Mus musculus OX=10090 GN=Ipo5 PE=1 SV=3	11	11	5141.7	5651.08	4052.16	5193.14	3989.39	5663.55	5715.98	5295.88	5161.51	5143.58	4273.92	4451.42	5442.56	4346.56	5691.5	4856.47	5308.32	5716.76	6963.53	5205.66	4898.45	5095.41	4947.87	5566.05	1.13629	0.461954	0.835085		20
P43277	Histone H1.3 OS=Mus musculus OX=10090 GN=Hist1h1d PE=1 SV=2	15	20	24371.2	22945	18395.9	25293.4	21120.1	25350.9	28824.4	31507.7	16885.5	33702.6	28516.5	21240.3	36911.8	48185.1	14804.7	22747.1	16478.9	34299.8	30676.1	13187.2	22768.3	27145	27347	22040.4	1.24076	0.664807	0.893559		20
Q91VA7	Isocitrate dehydrogenase [NAD] subunit, mitochondrial OS=Mus musculus OX=10090 GN=Idh3b PE=1 SV=1	13	14	5789.11	5297.55	6547.34	5436.04	8138.32	4271.9	5206.36	6490.31	7373.87	4337.88	6306.87	5588.91	5228.63	4180.88	5844.15	5739.36	5113.76	4836.99	5729.14	4219.27	5796.93	5844.09	5169.23	5094.5	1.14714	0.51915	0.853667		20
M0QWP1	Agrin OS=Mus musculus OX=10090 GN=Agrn PE=1 SV=1	14	14	3824.99	4297.85	3249.04	3768.65	3640.49	4564.77	4351.58	4084.55	3585.16	5068.19	4193.07	3084.89	4573.1	5191.21	3083.77	3051.46	3877.35	4814.91	3402.41	2712.01	3867.23	4229.97	3876.59	3500.59	1.20836	0.47659	0.840147		20
Q920E5	Farnesyl pyrophosphate synthase OS=Mus musculus OX=10090 GN=Fdps PE=1 SV=1	12	9	4713.24	5267.99	3823.15	5387.97	4506.94	6387.53	5880.17	5042.67	4342.69	6199.84	5002.21	3716.98	5114.17	5735.58	3896.19	4456.82	5582.58	5957.22	2622.03	5474.02	4950.75	5251.34	4539.89	4629.88	1.15671	0.75034	0.918828		20
Q99LF4	tRNA-splicing ligase RtcB homolog OS=Mus musculus OX=10090 GN=Rtcb PE=1 SV=1	11	11	4390.04	4850.47	3957.65	4607.76	3901.69	5942.19	4805.1	4585.95	4143.12	4971.75	4190.59	3866.62	4611.87	4360.51	4217.09	4401.59	4931.31	5076.64	3907.41	5235.13	4561.03	4527.4	4255.39	4683.74	1.10066	0.676564	0.897666		20
A0A0A6YVP0	Immunoglobulin heavy constant gamma 2B (Fragment) OS=Mus musculus OX=10090 GN=Ighg2b PE=1 SV=2	11	11	3724.93	3896.13	2929.56	3287.15	2749.39	5405.03	3272.4	2717.17	2965.5	3728.33	2998.8	3224.16	3888.33	3319.93	2560.44	3041.83	2906.13	5707.44	5168.17	3125.34	3571.92	3118.23	3212.96	3821.42	1.22551	0.507308	0.849874		20
F8WIA1	CAP-Gly domain-containing linker protein 1 OS=Mus musculus OX=10090 GN=Clip1 PE=1 SV=1	11	9	3102.89	3159.11	3290.62	3113.36	3157.21	2860.9	2966.98	3081.93	3416.35	2908.35	2981.66	2949.96	2998.78	2811.26	3287.13	3384.24	3239.51	3107.86	3376.52	3369.15	3111.29	3065.92	3006.9	3293.66	1.09536	0.0922944	0.595312		20
P61922	4-aminobutyrate aminotransferase, mitochondrial OS=Mus musculus OX=10090 GN=Abat PE=1 SV=1	10	12	2884.51	3379.38	2255.59	2868.8	2460.67	3326.93	3463.71	3081.71	2760.29	3152.42	2854.36	2096.85	3442.98	3019.78	2770.23	2159.56	3233.49	3982.19	3497.46	3269.02	2832.44	3052.73	2787.72	3165.67	1.13558	0.645859	0.887856		20
Q91YT0	NADH dehydrogenase [ubiquinone] flavoprotein 1, mitochondrial OS=Mus musculus OX=10090 GN=Ndufv1 PE=1 SV=1	10	17	5829.44	5443.88	6285.59	5641.38	6309	4900.61	4840.81	7258.56	6786.83	4954.7	5598.3	4976.03	5243.5	4542.31	6341.38	5803.18	5273.37	5536.93	6681.64	4735.14	5713.64	5809.01	5235.9	5569.91	1.10946	0.699528	0.903651		20
Q8C2Q7	Heterogeneous nuclear ribonucleoprotein H OS=Mus musculus OX=10090 GN=Hnrnph1 PE=1 SV=1	12	8	2687.7	2909.16	2300.67	2520.19	2482.2	2735.74	2868.5	2714.82	2558.03	2639.25	2407.16	2763.11	2925.46	2839.32	2707.39	2753.79	2812.09	2786.21	3577.87	3054.34	2598.51	2633.04	2807.63	2981.97	1.14757	0.0491863	0.544172		20
P49817	Caveolin-1 OS=Mus musculus OX=10090 GN=Cav1 PE=1 SV=1	15	16	19783.6	23115.2	14130.4	23300.6	15870.5	27015.5	20848.2	21036.9	17742.4	22699	19530	22538.4	26899	27516.4	19075.8	21757	27369.9	21097.9	18349.3	27477	20028.8	20302.7	23751.1	22926.6	1.18585	0.40656	0.810539		20
P54822	Adenylosuccinate lyase OS=Mus musculus OX=10090 GN=Adsl PE=1 SV=2	12	7	3073.21	2914.47	3328.83	2784.19	3153.28	2482.51	2782.96	2811.66	3320.95	2450.8	2837.03	3077.71	2669.56	2495.26	3358.47	3260.38	2783.37	2506.48	3491.52	2834.6	2943.06	2827.36	2880.59	2954.49	1.04496	0.927062	0.969865		20
P45952	Medium-chain specific acyl-CoA dehydrogenase, mitochondrial OS=Mus musculus OX=10090 GN=Acadm PE=1 SV=1	13	13	6788.54	6440.75	5985.25	7280.52	6450.48	7214.18	5785.15	9622.27	7327.29	6493.44	6287.43	6600.19	6870.46	7018.05	6982.34	8039.03	7189.09	6291.34	6024.73	8533.62	6677.64	6987.1	6865.78	7150.53	1.07082	0.851811	0.945724		20
Q9CQ62	2,4-dienoyl-CoA reductase, mitochondrial OS=Mus musculus OX=10090 GN=Decr1 PE=1 SV=1	10	12	5576.15	5606.79	4861.48	5597.05	4989.24	5911.7	5146.17	6467.23	5791.75	5259.59	4704.3	4902.41	5191.52	5529.11	5183.16	6126.46	6060.61	5463.14	6275.77	6160.31	5410.7	5441.16	5196.83	6010.18	1.15651	0.0815741	0.58291		20
Q8BG32	26S proteasome non-ATPase regulatory subunit 11 OS=Mus musculus OX=10090 GN=Psmd11 PE=1 SV=3	15	10	4992.1	5203.51	4303.43	5093.89	4344.37	5347.21	5191.29	4710.1	4950.37	4972.49	4671.33	4831.89	5394.53	4608.25	4920.48	4999.1	5497.05	5122.83	4609.8	6727.65	4863.13	4895.44	4930.64	5345.84	1.09926	0.381109	0.797113		20
C0HKE4	Histone H2A type 1-E OS=Mus musculus OX=10090 GN=Hist1h2ae PE=1 SV=1	8	6	4204.22	4919.89	3024.2	4317.6	3742.68	5449.45	4986.66	4485.04	3806.92	5843.15	4429.38	4742.61	5464.68	5781.02	3848.24	4445.77	4846.28	5096.21	3893.28	5103.86	4202.47	4662.6	4900.18	4653.33	1.16602	0.54045	0.855732		20
E9QK48	Echinoderm microtubule-associated protein-like 2 OS=Mus musculus OX=10090 GN=Eml2 PE=1 SV=1	14	15	6064.05	6717.63	5018.61	5866.15	5061.2	7556.62	6590.53	5924.18	5074.16	6753.56	5969.28	4977.75	6834.32	5647.47	5350.77	5426.91	6306.93	7101.44	7427.55	6255.59	5982.96	6032.17	5662.39	6464.96	1.14174	0.548185	0.855732		20
Q6PB66	Leucine-rich PPR motif-containing protein, mitochondrial OS=Mus musculus OX=10090 GN=Lrpprc PE=1 SV=2	14	10	2935.86	2721.21	2970.95	2829.71	2787.58	2634.01	2611.34	3255.07	2812.74	2627.24	2666.52	3136.82	2737.25	2533.2	2929.46	3162.41	2626.44	2509.65	4003.73	2842.79	2810.8	2784.84	2825.31	2985.67	1.07212	0.766239	0.923791		20
P30416	Peptidyl-prolyl cis-trans isomerase FKBP4 OS=Mus musculus OX=10090 GN=Fkbp4 PE=1 SV=5	15	7	3778.55	4229.66	3093.49	3865.85	3342.36	4729.9	4439.26	3997.85	3545.9	3861.17	3721.76	3638.82	4310.05	3351.12	3455.92	3732.37	4240.52	4126.42	4000.84	5712.18	3802.23	3901.81	3671.12	4313.07	1.17486	0.325068	0.769158		20
Q9D172	Glutamine amidotransferase-like class 1 domain-containing protein 3A, mitochondrial OS=Mus musculus OX=10090 GN=Gatd3a PE=1 SV=1	5	8	3964.35	3450.02	3960.47	3805.29	3837.57	3522.62	3631.57	4602.09	3835.16	3718.52	3970.82	3677.16	4193.39	3639.12	3511.48	3532.34	3108.16	3924.76	5941.33	2262.42	3751.24	3937.46	3746.63	3569.17	1.10319	0.876219	0.954573		20
Q9Z1Z2	Serine-threonine kinase receptor-associated protein OS=Mus musculus OX=10090 GN=Strap PE=1 SV=2	13	14	8385.22	8803	7061.01	8407.68	6955.79	10007.6	8943.45	8008.71	7074.52	8980.05	7865.55	6718.14	8413.28	7650.87	7285.75	8244	9135.67	9025.68	10026.5	8483.79	8204.66	8142.44	7492.04	8962.31	1.19624	0.142033	0.62265		20
A2AEX8	Four and a half LIM domains 1, isoform CRA_b OS=Mus musculus OX=10090 GN=Fhl1 PE=1 SV=1	13	8	5165.18	4109.01	5955.17	5191.9	7474.43	4841.95	3885.09	12237.7	5584.75	4948.65	5047.18	3559.26	4335.71	4176.45	5393.71	3513.1	3191.44	5378.51	5359.42	3311.75	5361.34	5812.03	4317.96	4035.55	1.44021	0.190553	0.66724		20
Q9CX34	Protein SGT1 homolog OS=Mus musculus OX=10090 GN=Sugt1 PE=1 SV=3	15	8	3913.46	4577.01	3250.17	4230.64	3974.71	5107.4	4570.74	4030.06	3755.46	4712.1	3997.4	3426.99	4439.64	3659.69	3669.57	3743.33	4466.76	4685.11	3686.6	4309.7	4135.17	4197.5	3780.77	4159.19	1.11022	0.580468	0.864857		20
P15089	Mast cell carboxypeptidase A OS=Mus musculus OX=10090 GN=Cpa3 PE=2 SV=1	17	20	8701.19	8426.77	6167.67	9814.03	7612.68	12594.4	7748.01	9265.09	7940.58	11361.1	7947.47	9407.54	11035.7	12454.1	8184.55	10592.2	8383.06	12080	6223.77	7674.6	8672.69	8756.05	10142.5	8748.09	1.16948	0.683216	0.90022		20
Q5SWZ5	Myosin phosphatase Rho-interacting protein OS=Mus musculus OX=10090 GN=Mprip PE=1 SV=1	15	13	3909.24	4459.04	3068.02	4061.57	3195.28	4468.22	4493.51	3709.46	3679.49	4554.78	3670.96	3530.79	4219.94	4189.37	3195.31	3701.74	4684.11	4436.78	4516.25	4681.4	3818.75	4001.16	3758.03	4387.84	1.16759	0.287957	0.747973		20
Q9WV69	Dematin OS=Mus musculus OX=10090 GN=Dmtn PE=1 SV=1	12	7	5704.38	6575.83	4488.52	6146.71	4776.45	7293.3	6314.2	5408.47	4527.73	6809.39	5367.54	5544.83	6485.62	6756.59	4609.17	5376.67	6856.77	6311.29	4046.63	8733.06	5747.63	5629	5784.92	6067.4	1.07788	0.949157	0.979551		20
Q9CQN1	Heat shock protein 75 kDa, mitochondrial OS=Mus musculus OX=10090 GN=Trap1 PE=1 SV=1	13	3	1791.92	1827.51	1507.6	1681.32	1775.97	1709.56	1668.59	1855.76	2059.78	1512.06	1574.65	1641.83	1836.3	1307.79	1914.72	1959.34	1849.5	1841.72	2399.51	1844.72	1712.27	1723.02	1657.6	1968.28	1.18743	0.160161	0.643699		20
Q3UPL0	Protein transport protein Sec31A OS=Mus musculus OX=10090 GN=Sec31a PE=1 SV=2	15	9	3476.64	3826.49	2573.75	3541.83	2615.35	3951.98	3939.18	3565.98	2773.56	4038.37	3134.61	3320.1	4003.96	3983.98	2706.75	3392.38	3706.38	3720.67	4609.9	4169.19	3283.6	3456.23	3460.2	3897.3	1.1869	0.411413	0.815029		20
J3QMG3	Voltage-dependent anion-selective channel protein 3 OS=Mus musculus OX=10090 GN=Vdac3 PE=1 SV=1	9	11	5450.19	4648.72	5530.03	4972.29	5930.58	4780.91	4837.98	6075.23	5159.77	4617.97	5318.64	5185.61	4809.72	4348.63	5589.27	5366.15	4108.81	4424.96	5751.9	3967.43	5199.24	5178.71	4962	4672.2	1.1128	0.470154	0.837805		20
F8WJ05	Inter-alpha-trypsin inhibitor heavy chain H1 OS=Mus musculus OX=10090 GN=Itih1 PE=1 SV=1	12	13	3962.38	4329.42	3184.73	4484.91	4076.14	4159.51	5155.57	4155.74	4281.39	4387.05	3759.02	3709.09	3880.59	3948.29	3895.97	4203.29	4584.61	4334.12	4094.9	4412.34	4009.44	4324.66	3857.43	4322.56	1.12113	0.193858	0.669108		20
Q9Z1A1	TFG protein OS=Mus musculus OX=10090 GN=Tfg PE=1 SV=1	10	7	3919.4	4578.55	3438.24	4462.36	2938.49	3769.83	4833.69	4085.95	3220.81	6026.41	4410.98	3910.43	4466.09	7240.04	2795.57	3943.4	4691.21	4173.1	3057.48	4118.09	3808.16	4422.08	4336.02	3958.54	1.16121	0.709898	0.908123		20
P45591	Cofilin-2 OS=Mus musculus OX=10090 GN=Cfl2 PE=1 SV=1	9	16	6441.57	6453.16	6512.24	6347.84	6951.3	6959.91	6904.3	6772.28	6023.16	6234.3	6183.81	4948.82	6257.56	5282.07	6532.49	5922.68	5756.58	6411.38	6965.36	4900.33	6606.4	6414.23	5717.39	5950.6	1.15549	0.108142	0.597852		20
Q9JLQ0	CD2-associated protein OS=Mus musculus OX=10090 GN=Cd2ap PE=1 SV=3	12	9	3581.38	3984.57	2773	3623.77	2961.82	4902.46	3814.72	3376.1	3057.04	3454.8	3034.96	3188.54	3729.87	2798.02	3186.68	3466.18	4295.09	4103.73	3791.82	5501.82	3573.43	3335.43	3208.99	4178.99	1.30227	0.0961854	0.597852		20
F8VPM7	ELKS/Rab6-interacting/CAST family member 1 OS=Mus musculus OX=10090 GN=Erc1 PE=1 SV=1	11	3	1615.02	1813.4	1233.47	1637.54	1335.1	1694.85	1910.34	1545.08	1393.83	1857.9	1493.8	1431.61	1760.19	1838.86	1246.75	1588.84	1912.91	1899.88	2289.07	1923.03	1540.89	1627.49	1550.35	1909.98	1.23953	0.118506	0.608407		20
O54774	AP-3 complex subunit delta-1 OS=Mus musculus OX=10090 GN=Ap3d1 PE=1 SV=1	13	5	3210.36	3606.13	2427.96	3381.63	2606.24	3930.9	3855.67	3082.21	2856.28	3517.2	3019.2	2764.83	3602.44	2777.22	2827.76	2901.21	3313.49	3608.21	3209.19	4246.88	3148.31	3246.16	2973.92	3427.08	1.15238	0.571599	0.861519		20
Q62418	Drebrin-like protein OS=Mus musculus OX=10090 GN=Dbnl PE=1 SV=2	12	16	4634.54	5183.13	3362.29	4397.16	3385.84	5444.5	5010.72	4398.19	3598.2	5035.77	4137.82	3534.05	5027.93	5143.4	3320.16	4041.23	5400.62	5567.77	5974.88	5722.74	4325.19	4401.69	4173.67	5293.15	1.26823	0.227624	0.700166		20
B2RSH2	Guanine nucleotide-binding protein G(i) subunit alpha-1 OS=Mus musculus OX=10090 GN=Gnai1 PE=1 SV=1	5	6	2079.37	2405.84	1696.45	2120.71	1657.11	2788.05	2472.9	2121.21	1640.39	2534.21	2126.63	2247.85	2516.57	2550.18	1625.95	1896.09	2215.89	2097.03	2089.45	2616.5	2089.2	2154.04	2200.71	2170.47	1.05338	0.970354	0.987817		20
Q3TVK3	Aspartyl aminopeptidase OS=Mus musculus OX=10090 GN=Dnpep PE=1 SV=1	13	12	3826.37	4300.28	3059.22	3759.87	3191.87	4001.88	4202.87	3976.27	3392.28	4243.49	3644.6	3638.75	4218.44	4908.04	3275.23	3953.93	4364.13	4268.76	5123.07	4268.67	3663.5	3877.73	3963.36	4379.35	1.1954	0.17577	0.660406		20
P00493	Hypoxanthine-guanine phosphoribosyltransferase OS=Mus musculus OX=10090 GN=Hprt1 PE=1 SV=3	12	7	4007.76	4947.36	2969.42	4487.95	3478.07	6921.32	4971.55	4110.11	3143.64	5228.75	4146.64	3698.3	4681.21	3643.57	3520.81	3458.77	4443.6	4779.36	3098.98	4397.7	4304.48	4253.77	3860.4	3981.94	1.11503	0.847638	0.944458		20
Q00612	Glucose-6-phosphate 1-dehydrogenase X OS=Mus musculus OX=10090 GN=G6pdx PE=1 SV=3	17	15	6712.22	7635.34	4625.31	7230.17	5257.35	8161.44	7068.44	6978.72	6017.68	7555.58	6048.26	6820.53	8210.14	8310.17	5681.81	7326.7	8456.93	7248	6718.52	10101.4	6472.71	6706.34	7170.78	7884.95	1.21818	0.312026	0.764446		20
Q8BIJ6	Isoleucine--tRNA ligase, mitochondrial OS=Mus musculus OX=10090 GN=Iars2 PE=1 SV=1	14	9	4062.16	4209.77	3138.05	3653.57	3045.76	4433.37	3909.14	3488.19	3187.66	3818.58	3347.14	3219.77	3605.64	3329.84	3313.38	3643.21	3916.14	4368.61	5031.28	4400.11	3719.38	3539.53	3364.15	4245.86	1.26209	0.0441378	0.542357	2	20
Q9CZD3	Glycine--tRNA ligase OS=Mus musculus OX=10090 GN=Gars PE=1 SV=1	17	25	11624.9	12686.7	9395.29	12754.2	10281	13973.1	13261.7	12270.3	10461.3	13965.8	11914.8	9405.37	13812.1	12286.4	10282.8	11268.2	12985.9	13703	10545.3	13948.7	11679.9	12315.1	11318.6	12415	1.09687	0.714792	0.911161		20
Q61035	Histidine--tRNA ligase, cytoplasmic OS=Mus musculus OX=10090 GN=Hars PE=1 SV=2	15	10	5407.9	6098.94	4183.49	5568.12	3789.27	6288.22	6133.99	5308.44	3804.03	6213.77	4938.65	4877.85	5775.08	6714.84	3943.48	4932.15	6137.22	6179.14	7317.01	6456.81	5133.76	5199.76	5226.07	6155.42	1.19901	0.427008	0.820285		20
Q8BVE3	V-type proton ATPase subunit H OS=Mus musculus OX=10090 GN=Atp6v1h PE=1 SV=1	12	11	3333.58	3772.01	2192	3383.73	2486.27	3984.73	4136.2	3515.47	2698.25	3753.43	3236.06	2965.37	3790.93	3380.87	2649.76	2947.83	4051.55	3535.23	4381.85	4285.22	3120.88	3432.59	3167.85	3800.44	1.21775	0.352748	0.781932		20
Q9ES97	Reticulon-3 OS=Mus musculus OX=10090 GN=Rtn3 PE=1 SV=2	15	9	4868.44	5290.6	3359.98	4476.62	3428.5	5743.49	5520.48	4402.3	3679.39	4768.2	3980.13	4030.31	4723.61	4168.31	3499.67	4265.77	5460.04	4972.12	7980.03	5169.32	4436.87	4425.24	4082.25	5442.95	1.33332	0.176563	0.660634		20
Q61830	Macrophage mannose receptor 1 OS=Mus musculus OX=10090 GN=Mrc1 PE=1 SV=2	15	15	5063.02	5333.46	4397.52	4892.52	4554.8	7012.08	4854.39	4738.62	4194.28	5592.16	4810.26	4408.33	5588.13	4558.5	4657.11	4900.96	4909.62	5833.7	4994.68	4761.35	5145.32	4817.68	4782.11	5066.43	1.07595	0.72829	0.916414		20
A0A0B4J1E7	Importin subunit alpha-3 OS=Mus musculus OX=10090 GN=Kpna4 PE=1 SV=1	11	5	1493.75	1732.36	1169.09	1365.18	1332.51	1696.48	1750.84	1445.38	1399.27	1366.62	1276.85	1462.58	1514.61	1205.96	1565.47	1495.06	1639.79	1437.09	2181.54	1750.66	1451.09	1439.41	1430.04	1681.82	1.17606	0.254241	0.720131		20
Q8VD75	Huntingtin-interacting protein 1 OS=Mus musculus OX=10090 GN=Hip1 PE=1 SV=2	14	10	3113.29	3386.63	2579.08	3319.27	2562.43	3613.6	3329.01	3133.96	2854.7	3267.78	2831.74	2899.23	3538.79	3034.55	2838.9	3170.05	3689.34	3506.55	3910.75	4112.23	3069.12	3076.49	3066.16	3663.08	1.19468	0.0546469	0.544172		20
E9PV14	Band 4.1-like protein 1 (Fragment) OS=Mus musculus OX=10090 GN=Epb41l1 PE=1 SV=1	11	10	3490.75	4087.11	2521.8	3448.25	2880.9	4269.86	3966.12	3033.17	3211.23	3695.47	3195.95	2847.91	3626.52	3146.03	3051.81	3147.42	4520.96	4202.84	3520.58	5024.54	3393.11	3402.83	3155.62	4026.13	1.27586	0.174285	0.658774		20
Q8BTS0	DEAD (Asp-Glu-Ala-Asp) box polypeptide 5 OS=Mus musculus OX=10090 GN=Ddx5 PE=1 SV=1	18	17	7132.47	7739.68	5476.64	7445.66	6544.79	8364.22	7345.35	7105.52	6626.77	7684.08	7394.97	6228.22	7543.98	6813.04	6719.77	7174.79	8248.9	8222.78	6455.42	8169.6	7054.24	7222.5	6810.28	7618.51	1.11868	0.478389	0.840147		20
Q8BH95	Enoyl-CoA hydratase, mitochondrial OS=Mus musculus OX=10090 GN=Echs1 PE=1 SV=1	16	12	6264.45	6684.79	5277.84	6886.78	6461.35	7903.07	6446.35	7444.28	6771.95	7355.37	6702.02	6797.66	7377.66	6662.81	6850.45	6925.2	6752.75	6826.58	5027.98	6175.78	6532.72	6933.17	6916.94	6298.55	1.10076	0.44699	0.82946		20
Q8VDP3	[F-actin]-monooxygenase MICAL1 OS=Mus musculus OX=10090 GN=Mical1 PE=1 SV=1	18	7	4561.53	5816.32	3367.71	5355.24	4097.63	5828.56	6718.28	4890.09	4121.81	6475.2	4874.11	4346.21	5489.93	6010.26	3860.43	4384.47	5463.09	5967.04	4696.65	5684.76	4746	5323.07	4850.67	5203.83	1.12159	0.744023	0.918828		20
P20917-2	Isoform S-MAG of Myelin-associated glycoprotein OS=Mus musculus OX=10090 GN=Mag	9	13	10611.6	12544.9	7538.94	9655.82	7798.85	12254.1	12585.9	9903.75	8063.58	12154.2	9375.02	7407.66	10748.2	13261.2	7730.6	7790.91	11534.8	13792.3	12729.5	11436.2	9872.87	10275	9505.01	11252.9	1.1839	0.688675	0.900875		20
P28474	Alcohol dehydrogenase class-3 OS=Mus musculus OX=10090 GN=Adh5 PE=1 SV=3	11	11	6561.3	6702.72	5733.63	6627.49	5703.88	7596.95	6642.07	7483.61	5138.67	7181.14	6163.49	4958.46	7611.2	6207.95	5916.04	5730.69	5826.67	7686.24	8626.05	5774.92	6456.12	6466.32	6101.62	6627.35	1.08616	0.882762	0.957654		20
Q7TQI3	Ubiquitin thioesterase OTUB1 OS=Mus musculus OX=10090 GN=Otub1 PE=1 SV=2	8	6	4897.32	5526.69	4210.31	5520.83	3944.15	6443.08	6147.84	5136.8	4188.85	6570.69	5097.85	4641.81	5303.26	5479.47	4193.37	4810.69	5685.8	4962.31	3658.05	6226.48	5019.16	5361.69	4876.78	4989.25	1.09943	0.861034	0.94842		20
Q8R2Y2	Cell surface glycoprotein MUC18 OS=Mus musculus OX=10090 GN=Mcam PE=1 SV=1	11	10	3005.19	3393.13	2929.55	2911.92	2218.09	3280.44	2756.18	2839.54	2855.18	2919.53	2625.16	3331.01	3585.2	3447.07	2810.26	3082.16	3645.53	2717.7	4436.21	3781.34	2930.18	2797.25	3279.61	3482.53	1.24498	0.0785038	0.578875		20
Q99K85	Phosphoserine aminotransferase OS=Mus musculus OX=10090 GN=Psat1 PE=1 SV=1	7	8	3632.88	4071.67	2582.82	3412.91	2868.07	3950.47	3885.49	3547.47	3113.02	3907.98	3371.68	3065.08	3649.43	3868.11	2975.56	3432.47	4328.89	3711.54	4142.28	4297.68	3374.79	3551.97	3368.48	3966.45	1.17752	0.227758	0.700166		20
Q9Z1Z0	General vesicular transport factor p115 OS=Mus musculus OX=10090 GN=Uso1 PE=1 SV=2	15	6	4023.51	4349.32	3133.46	4007.76	2978.06	4678.26	4291.65	3931.95	3270.38	4050.88	3370.31	3751.1	4274.06	3484	3101.56	4167.09	4762.99	4157.29	7073.19	4828.03	3810.61	3761.92	3627.98	4897.58	1.34995	0.052915	0.544172		20
E9Q4M2	Hormone-sensitive lipase OS=Mus musculus OX=10090 GN=Lipe PE=1 SV=1	15	9	2698.86	2769.04	1821.94	2279.02	1460.09	2515.02	2367.52	2567.34	2094.87	2054.87	1830.51	3302.6	3312.55	2974.94	1991.1	2920.99	3210.58	2465.18	7424.8	2811.36	2201.84	2167.99	2837.25	3441.22	1.58728	0.0612582	0.554414		20
P58281-2	Isoform 2 of Dynamin-like 120 kDa protein, mitochondrial OS=Mus musculus OX=10090 GN=Opa1	17	16	5538.95	6255.58	4691.23	6024.43	5254.67	6950.87	6269.02	5842.78	5518.02	6417.1	5800.53	5192.18	6167.15	5696.3	5346.92	5306.1	6280.89	5949.63	3812.18	6672.47	5740.03	5960.49	5588.34	5502.36	1.08326	0.827715	0.939151		20
P18242	Cathepsin D OS=Mus musculus OX=10090 GN=Ctsd PE=1 SV=1	12	13	5168.8	5060.95	4082.88	4660.07	3901.95	5157.53	5249.3	4895.86	4032.64	5285.15	4293.58	4442.28	5496.62	4840.06	3863.33	5781.01	5362.45	5797.93	9994.37	5309.41	4642.84	4723.67	4622.52	6250.12	1.3521	0.0382794	0.541919	2	20
F6ZDS4	Nucleoprotein TPR OS=Mus musculus OX=10090 GN=Tpr PE=1 SV=1	24	5	3479.57	3823.16	2892.52	3654.16	3201.81	4171.84	3627.1	3396.66	3419.72	3527.96	2962.73	3288.86	3746.85	3432.18	2928.02	3454.38	4054.98	3812.94	4184.64	4093.97	3512.55	3378.81	3335.91	3910.97	1.17238	0.103072	0.597852		20
P15105	Glutamine synthetase OS=Mus musculus OX=10090 GN=Glul PE=1 SV=6	16	11	5465.06	5977.61	4007.97	5552.94	4041.91	6234.53	4829.63	5675.07	4733.07	6549.08	6615.67	3708.85	6097.21	5696.54	4369.77	3510.37	5321.77	9000.37	5753.79	4046.61	5134.45	5622.85	4870.91	5230.5	1.15437	0.850885	0.94569		20
E9PYH0	Versican core protein OS=Mus musculus OX=10090 GN=Vcan PE=1 SV=1	11	6	3159.61	3629.64	2497.11	3214.59	2598.02	3315.53	3510.51	3415.54	2836.84	3507.17	2777.6	2501.23	3521.38	2914.99	2760.79	2629.34	3548.18	3930.59	4488.76	3928.83	3042.35	3191.96	2901.58	3648.72	1.25749	0.166133	0.650992		20
P14206	40S ribosomal protein SA OS=Mus musculus OX=10090 GN=Rpsa PE=1 SV=4	10	8	2573.88	2732.38	2115.16	2511.95	2202.66	2697.23	2639.12	2516.5	2364.63	2665.63	2440.76	2424.06	2593.8	2564.07	2239.88	2519.26	2728.22	2691.46	2919.11	2927.91	2460.7	2522.72	2451.37	2752.9	1.123	0.104784	0.597852		20
Q61644	Protein kinase C and casein kinase substrate in neurons protein 1 OS=Mus musculus OX=10090 GN=Pacsin1 PE=1 SV=1	13	18	6639.57	7413.87	4750.64	7174.52	5324.44	8685.03	7865.53	6626.62	5410.15	7935.55	6995.34	5737.2	7461.82	7185.28	4980.7	5960.53	8297.07	7935.86	7199.64	7798.04	6530.74	6901.17	6256.33	7389.58	1.18114	0.543578	0.855732		20
Q3U1J4	DNA damage-binding protein 1 OS=Mus musculus OX=10090 GN=Ddb1 PE=1 SV=2	20	16	6971.69	7635.34	5779.11	7108.91	6143.87	8049.69	7828.43	6905.28	6209.47	7863.99	6915.15	6296.1	7186.13	6913.34	6450.42	6732.92	7347.45	6826.3	6067.2	7786.7	6902.54	7116.57	6702.09	6927.45	1.06184	0.854067	0.946601		20
Q9Z1Q5	Chloride intracellular channel protein 1 OS=Mus musculus OX=10090 GN=Clic1 PE=1 SV=3	14	16	4551.87	5073.22	3800.72	4567.15	3577.72	6245.85	5220.95	4890.97	3652.49	5242.13	4050.2	4262.63	5355.38	4413.61	3612.44	4239.65	4582.65	5508.24	6320.42	5804.26	4557.19	4563.98	4367.83	5233.48	1.19819	0.438546	0.823966		20
P63328-2	Isoform 2 of Serine/threonine-protein phosphatase 2B catalytic subunit alpha isoform OS=Mus musculus OX=10090 GN=Ppp3ca	16	13	7332.52	8530.19	5617.71	7692.57	6216.43	9092.02	8722.81	6837.45	6401.54	8089.63	7107.22	6136.03	7345.49	7350.8	6123.98	6843.15	9019.73	8307.94	6860.72	9758.12	7311.51	7384.02	6711.49	8074.88	1.20314	0.372906	0.793477		20
P60766	Cell division control protein 42 homolog OS=Mus musculus OX=10090 GN=Cdc42 PE=1 SV=2	10	12	9976.1	10919.2	8960.33	10371.6	9016.33	11022.1	11300.7	10523	8388.76	12828.6	10962.3	7772.89	11159.6	14061.7	8450.78	8803.5	9653.88	13191	8993.29	8164.62	10010	10700.5	10076.1	9618.29	1.11252	0.815795	0.936793		20
Q9CWK8	Sorting nexin-2 OS=Mus musculus OX=10090 GN=Snx2 PE=1 SV=2	13	11	4652.03	4847.87	4304.81	4591.3	3682.12	5693.64	4957.22	4590.88	3853.13	5210.88	4343.14	4299.01	4963.86	5153.18	3798.29	4961.17	5086.69	4747.58	5236.84	5848.6	4589.46	4565.96	4520.78	5163.24	1.14211	0.315758	0.766362		20
Q9DC51	Guanine nucleotide-binding protein G(i) subunit alpha OS=Mus musculus OX=10090 GN=Gnai3 PE=1 SV=3	6	4	2081.85	2003.21	2375.37	1930.01	2475.68	1946.87	1931.21	1940.17	2362.96	1892.7	1914.73	1742.41	1851.14	1430.6	2634.97	2112.1	2039.44	2016.37	1740.45	1764.32	2125.28	2001.07	1867.33	1928.44	1.13814	0.515571	0.851454		20
Q5SRX1	TOM1-like protein 2 OS=Mus musculus OX=10090 GN=Tom1l2 PE=1 SV=1	13	12	2893.81	3219.23	2194.47	2745.83	2086.31	3407.91	3267.97	2741.09	2276.85	2986.74	2420.43	2650.24	3013.63	2865.61	2382.11	2692.31	3277.11	2990.72	4288.95	3479.84	2713.41	2714.72	2717.3	3304.15	1.21771	0.197529	0.673479		20
P84091	AP-2 complex subunit mu OS=Mus musculus OX=10090 GN=Ap2m1 PE=1 SV=1	14	15	7774.2	8263.79	5887.93	7781.96	6478.1	9032.06	8711.98	7714.3	6322.06	8001.91	7693.72	6482.14	7944.36	7426.32	6725.1	7422.58	7904.48	7863.25	8479.3	8028.49	7459.11	7647.52	7121.35	7932.41	1.11389	0.577869	0.864312		20
P61164	Alpha-centractin OS=Mus musculus OX=10090 GN=Actr1a PE=1 SV=1	14	14	4654.86	5168.54	3888.97	4534.04	4552.15	5081.9	5294.26	4737.99	4728.26	5182.69	4740.06	3814.47	5176.74	5097.29	4333.7	4103.41	4922.1	5397.4	4262.56	4646.09	4627.07	4930.47	4570.06	4643.52	1.07886	0.682318	0.89953		20
Q3TPJ8	Cytoplasmic dynein 1 intermediate chain 2 OS=Mus musculus OX=10090 GN=Dync1i2 PE=1 SV=1	13	15	4132.34	4829.35	3002.64	3986.64	3087.13	4902.26	4982.27	4031.85	3300.43	4080.29	3506.44	3324.47	4478.51	3900.66	3586.41	4127.03	5245.89	4674.36	6400.75	6077.72	3917.64	3939.23	3798.95	5236.37	1.37837	0.0400589	0.541919	2	20
Q9CQ60	6-phosphogluconolactonase OS=Mus musculus OX=10090 GN=Pgls PE=1 SV=1	8	9	2952.99	3181.74	2541.93	2831.03	2322.68	3013.27	3017.39	2818.74	2627.51	3185.91	2746.39	2803	3139.14	3002.77	2452.5	2826.89	3216.74	3108.92	4262.79	3162.63	2791.54	2872.4	2837.21	3282.58	1.1759	0.150577	0.634562		20
P15864	Histone H1.2 OS=Mus musculus OX=10090 GN=Hist1h1c PE=1 SV=2	4	4	4718.6	4485.82	3528.89	5294.44	3845.94	4729.17	5502.52	6158.27	2453.17	7093.36	5500.02	4591.78	7696.03	10322.9	1883.17	4552.35	3025.04	6371.84	7470.03	2038.93	4393.56	5037.24	5119.59	4218.82	1.21351	0.894768	0.960707		20
A0A1Y7VJN6	Immunoglobulin heavy constant gamma 3 (Fragment) OS=Mus musculus OX=10090 GN=Ighg3 PE=4 SV=1	14	13	8390.61	6813.04	6384.02	7998.03	16969	9989.4	5776.57	5289.49	5335.8	6317.1	6775.98	6296.1	4964.49	8132.59	5768.79	8913.75	26578	4968.16	9682.08	7405.45	8893.4	5871.58	6188.21	9666.29	1.64629	0.135729	0.616809		20
O70475	UDP-glucose 6-dehydrogenase OS=Mus musculus OX=10090 GN=Ugdh PE=1 SV=1	11	8	3131.16	3150.16	2943.44	3022.35	2781.79	3728.36	2593.56	3210.36	2678.21	3678.23	2905.81	3017.99	3220.55	3163.86	2709.28	3235.19	3312.27	3164.23	3124.3	3186.73	3113	2988.41	3021.2	3203.89	1.07211	0.680071	0.899455		20
Q91YH5	Atlastin-3 OS=Mus musculus OX=10090 GN=Atl3 PE=1 SV=1	16	10	3803.95	4394.83	2693.28	3705.55	2554.16	4778.83	4175.58	3765.98	2885.01	3926.49	3107.25	3825.37	4631.49	4259.35	3058.41	3869.65	4311.28	4088.04	6632.13	4652.27	3560.25	3536.92	3897.7	4619.79	1.30616	0.185781	0.663369		20
Q9R1P0	Proteasome subunit alpha type-4 OS=Mus musculus OX=10090 GN=Psma4 PE=1 SV=1	14	8	3627.5	3774.54	3084.14	3572.76	3014.93	3842.96	3994.13	3841.51	3105.83	3948.09	4245.26	3462.89	3956.99	3486.59	3141.33	3602.72	3754.3	3698.39	4606.66	3832.7	3470.77	3806.09	3500.09	3883.41	1.11889	0.248799	0.715476		20
Q3TMH2	Secernin-3 OS=Mus musculus OX=10090 GN=Scrn3 PE=1 SV=1	9	10	2492.34	2647.86	2224.97	2567.26	2826.92	2469.7	2710.63	2461.83	2790.02	2381.44	2566.73	2589.56	2445.28	2025.98	2857.86	2352.65	2581.24	2282.64	1796.2	2506.9	2531.49	2577.69	2460.69	2285.93	1.12763	0.35109	0.781613		20
Q64010	Adapter molecule crk OS=Mus musculus OX=10090 GN=Crk PE=1 SV=1	12	13	3107.84	3548.83	2512.65	3034.46	2303.15	3413.21	3572.56	3300.13	2511.9	2830.71	2454.03	2938.37	3444.82	2627.58	2629.51	3115.14	3764.55	3532.94	6006.1	5027.18	2951.48	2901.73	2891.85	4163.41	1.4397	0.0218474	0.541077	2	20
Q8VBW6	NEDD8-activating enzyme E1 regulatory subunit OS=Mus musculus OX=10090 GN=Nae1 PE=1 SV=1	12	8	2285.45	2269.77	2738.2	2325.18	2058.23	2422.99	2278.54	2038.69	2100.91	2670.97	2467.29	2231.25	2024.8	2151.96	2061.88	2439.09	1994.1	1970.77	1922.02	2089.23	2341.28	2299.65	2115.96	2075.25	1.12819	0.132723	0.616513		20
Q9D964	Glycine amidinotransferase, mitochondrial OS=Mus musculus OX=10090 GN=Gatm PE=1 SV=1	10	5	2410.41	2659.37	1937.04	2325.25	2136.21	4354.25	2617.68	2129.02	1778.85	2880.75	2167.33	1535.02	2283.5	1860.18	2004.83	1986.89	2371.35	3283.21	1531.77	2174.08	2540.03	2282.09	1901.46	2199.82	1.33584	0.354129	0.782828		20
Q9D2V7	Coronin-7 OS=Mus musculus OX=10090 GN=Coro7 PE=1 SV=2	9	13	3174.94	3294.37	2525.5	2934.9	2139.94	3299.06	3220.52	3055.29	2459.31	3189.05	2694.3	2818.15	3347.28	3295.03	2351.18	2894.49	3435.58	3276.19	4530.03	4149.5	2860.05	2907.9	2923.82	3609.17	1.26193	0.111097	0.597852		20
P46412	Glutathione peroxidase 3 OS=Mus musculus OX=10090 GN=Gpx3 PE=1 SV=2	13	9	6974.74	7769.58	5687.2	7615.73	5493.79	10945.4	6391.36	8254.15	5572.87	8579.61	6267.56	6350.7	7539.85	7931.29	6759.16	8216.93	7747.1	9107.64	7091.36	7782.43	7215.62	6914.84	7117.95	7961.96	1.15143	0.641092	0.887856		20
Q9JHW2	Omega-amidase NIT2 OS=Mus musculus OX=10090 GN=Nit2 PE=1 SV=1	9	6	1763.34	1466.61	2150.45	1584.36	1494.59	1603.77	1364.1	1654.16	1663.87	1683.51	1580.93	1534.34	1488.18	1802.68	1550.46	1901.19	1415.67	1548.86	1836.02	1486.7	1662.58	1584.65	1589.42	1626.38	1.04918	0.899959	0.960997		20
A2AG50	MAP7 domain-containing protein 2 OS=Mus musculus OX=10090 GN=Map7d2 PE=1 SV=1	13	9	5191.3	5820.82	4214.86	5502.28	3954.33	6556.72	6147.38	5232.93	4104.13	6278.41	5104.18	4617.5	5889.8	5715.51	3951.59	4766.84	6071.67	6140.49	7120.29	5806.15	5127.33	5312.34	4978.33	5932.33	1.19163	0.455292	0.83424		20
A0A087WPX3	Neurofascin OS=Mus musculus OX=10090 GN=Nfasc PE=1 SV=1	15	14	5647.63	6160.56	4185.38	5763.59	4897.34	5907.05	6496.25	5869.15	4923.46	6453.6	5973.5	4749.38	5966.73	5864.1	4343.49	4956.49	7020.69	7027.32	7234.54	6718.89	5381.14	5914.36	5183.26	6531.46	1.26011	0.095502	0.597852		20
Q3TW96	UDP-N-acetylhexosamine pyrophosphorylase-like protein 1 OS=Mus musculus OX=10090 GN=Uap1l1 PE=1 SV=1	9	9	3644.91	3890.44	3064.49	3284.85	3095.44	3167.26	3939	3505.69	3219.16	3331.77	3198.21	3615.58	3811.27	3556.17	3249.14	3639.05	3939.86	3776.47	6587.74	4137.03	3344.47	3428.44	3552.22	4303.24	1.28667	0.0463299	0.543828	2	20
Q6PB44	Tyrosine-protein phosphatase non-receptor type 23 OS=Mus musculus OX=10090 GN=Ptpn23 PE=1 SV=2	9	6	1143.54	1251.73	930.754	1171.37	902.881	1185.33	1291.62	1128.31	1140.56	1202.47	993.908	1225.11	1189.66	1299.98	800.986	1223.6	1293.33	1150.61	1796.93	1333.85	1089.25	1147.15	1109.92	1342.71	1.2327	0.17634	0.660406		20
Q8BRN9	Coiled-coil and C2 domain-containing protein 1B OS=Mus musculus OX=10090 GN=Cc2d1b PE=1 SV=1	16	13	4456.55	4761.15	4081.5	4578.22	3570.63	5508.88	4731.79	4373.89	3686.69	5015	3959.67	4221.73	4693.36	4751.1	3694.08	4513.62	4964.65	4896.4	4794.35	6136.03	4453.2	4326.05	4318.36	5032.47	1.16537	0.242044	0.714172		20
Q9QUR7	Peptidyl-prolyl cis-trans isomerase NIMA-interacting 1 OS=Mus musculus OX=10090 GN=Pin1 PE=1 SV=1	9	6	1926.74	2226.93	1471.9	2034.08	1832.96	2120.21	2296.65	2054.17	2009.97	2341.89	2071.55	1796.26	2390.84	2221.04	1892.92	1786.35	2308.91	2398.84	1880.59	2252.4	1918.9	2150.59	2061.35	2110.88	1.12074	0.465916	0.835901		20
P84096	Rho-related GTP-binding protein RhoG OS=Mus musculus OX=10090 GN=Rhog PE=1 SV=1	7	9	3164.6	3745.89	2680.86	3265.94	2631.53	4123.57	3760.68	3307.69	2477.04	3993.62	3130.73	2696.73	3036.98	3504.21	2295.77	2955.5	3567.14	4013.29	3337.48	4169.47	3225.57	3289.63	2849.05	3580.88	1.25687	0.300491	0.756025		20
E9Q7L0	Oxoglutarate dehydrogenase-like OS=Mus musculus OX=10090 GN=Ogdhl PE=1 SV=1	8	5	1610.16	1788.92	1192.45	1589.29	1174.91	1843.78	1880.77	1610.29	1351.08	1751.92	1456.68	1377.05	1660.98	1504.66	1292.63	1457.76	1867.31	1887.35	2254.9	2113.17	1509.39	1598.67	1452.3	1895.67	1.30529	0.0881425	0.590732		20
Q9Z1G3	V-type proton ATPase subunit C 1 OS=Mus musculus OX=10090 GN=Atp6v1c1 PE=1 SV=4	14	13	6478.65	7366.22	4745.24	6810.51	5004.66	8442.82	7715.33	6595.06	5043.52	7526.36	6195.19	5809.39	6653.14	6583.39	4922.59	5946.47	7432.8	7028.38	6962.29	8279.35	6343.64	6540.18	5949.08	7089.3	1.19166	0.511559	0.851454		20
B1AQF4	Dual-specificity protein phosphatase 3 OS=Mus musculus OX=10090 GN=Dusp3 PE=1 SV=1	9	6	2333.8	2379.01	2247.22	2368.08	2398.69	2351.26	2398.07	2294.85	2477.75	2268.65	2265.1	3195.97	2738.42	2029.48	2682.99	2270.62	2355.65	2048.87	2686.31	2734.17	2345.83	2339.4	2627.4	2405.19	1.12311	0.347772	0.780777		20
P28656	Nucleosome assembly protein 1-like 1 OS=Mus musculus OX=10090 GN=Nap1l1 PE=1 SV=2	11	10	2934.36	3297.52	2241.16	2834.52	2318.24	3562.77	3284.63	3115.11	2584.42	2777.87	2444.97	2961.1	3464.27	2657.95	2778.84	3051.61	3455.86	3032.44	4770.86	4107.63	2824.44	2823.98	2950.32	3625.88	1.28396	0.0790619	0.578875		20
P70333	Heterogeneous nuclear ribonucleoprotein H2 OS=Mus musculus OX=10090 GN=Hnrnph2 PE=1 SV=1	4	3	581.805	581.299	520.77	648.358	586.397	644.584	555.812	590.67	532.326	563.063	587.168	541.064	561.557	600.812	561.652	555.978	606.925	610.596	517.572	464.544	592.268	565.398	565.864	548.263	1.08026	0.457232	0.834551		20
Q9CQD1	Ras-related protein Rab-5A OS=Mus musculus OX=10090 GN=Rab5a PE=1 SV=1	6	10	2213.99	2610.67	1695.06	1981.06	1502.25	2548.23	2498.52	2112.5	1452.75	2682.62	2026.46	2123.1	2170.28	2301.68	1576.98	1945.84	2387.6	2703.19	4276.7	2112.02	2050.37	2108.6	2022.27	2576.03	1.27383	0.387384	0.80112		20
P23492	Purine nucleoside phosphorylase OS=Mus musculus OX=10090 GN=Pnp PE=1 SV=2	10	5	2049.63	2231.25	1423.46	1695.56	1147.58	2123.66	2110.32	1720.36	1284.09	1933.17	1393.47	2446.69	2050.43	1967.92	1452.07	1965.78	2185.69	1801.77	3433.54	3554.33	1730.98	1658.77	1945.83	2483.5	1.4972	0.0956866	0.597852		20
H3BKH6	S-formylglutathione hydrolase OS=Mus musculus OX=10090 GN=Esd PE=1 SV=1	10	12	5945.41	6036.26	6122.43	5331.85	5202.44	6045.47	5542.67	5697.54	4798.68	6625.73	6349.95	4265.22	5685.31	6216.11	5035.93	4310.31	4709.39	6819.68	5433.14	4094.92	5768.53	5766.42	5248.96	4985.48	1.15707	0.317835	0.766803		20
P10605	Cathepsin B OS=Mus musculus OX=10090 GN=Ctsb PE=1 SV=2	9	8	3727.32	3687.58	3055.94	3480.72	3518.53	4532.9	3693.73	3783.94	3948.71	4103.64	3291.93	3183.06	4388.97	3628.55	3103.95	3794.04	3675.86	4895.98	4419.99	3857.5	3641.51	3754.02	3541.72	4103.98	1.15876	0.314831	0.765472		20
P29758	Ornithine aminotransferase, mitochondrial OS=Mus musculus OX=10090 GN=Oat PE=1 SV=1	11	6	2045.99	2127.67	1758.15	2077.04	1934.95	2372.77	2000.74	2073.96	2096.65	2091.45	1978.61	2116.91	2192.72	1911.27	2085.18	2247.64	2128.97	2024.49	1703.11	2466.22	2044.28	2047.69	2073.9	2098.44	1.0265	0.964793	0.985886		20
P67778	Prohibitin OS=Mus musculus OX=10090 GN=Phb PE=1 SV=1	12	9	6569.35	6649.75	5836.16	6634.33	5562.79	6675.69	6301.74	6574.94	6188.51	6498.87	5832.12	5802.32	6366.47	6536.51	5879.96	6641.65	6870.7	6472.93	6481.21	7796.03	6304.83	6273.66	6138.4	6835.68	1.11359	0.120229	0.608407		20
P97370	Sodium/potassium-transporting ATPase subunit beta-3 OS=Mus musculus OX=10090 GN=Atp1b3 PE=1 SV=1	11	12	8989.76	9994.59	7394.22	8937.33	7575.42	13174.3	10094	9191.05	6696.45	11379.1	9099.12	6246.85	9849.44	8518.71	6925.83	6397.42	7760.52	11685.8	7692.81	7604.57	9164.83	9155.36	7762.1	8056.42	1.18071	0.504281	0.849116		20
A0A0R4J0S7	Uveal autoantigen with coiled-coil domains and ankyrin repeats OS=Mus musculus OX=10090 GN=Uaca PE=1 SV=1	10	7	2763.8	2964.27	2452.84	2846.96	2755.55	3090.59	3200.47	2915.2	2803.61	3023.01	2787.1	2731.4	3104.84	2902.62	2781.42	2782.54	3160.6	3369.67	3522.02	2932.75	2805.14	2941.97	2876.54	3141.76	1.12	0.132523	0.616513		20
Q8K010	5-oxoprolinase OS=Mus musculus OX=10090 GN=Oplah PE=1 SV=1	18	18	5608.21	5712.78	4534.15	5328.61	4776.25	6394.13	5393.54	5889.35	5342.63	5192.58	5102.09	6403.47	5990.61	5325.47	5453.6	5980.78	6268.15	5632.33	8100.83	6397.17	5357.25	5377.32	5777.39	6424.22	1.19917	0.0535179	0.544172		20
P35279	Ras-related protein Rab-6A OS=Mus musculus OX=10090 GN=Rab6a PE=1 SV=4	9	6	2635.78	3087.99	1797.02	2829.94	2063.87	3265.25	3295.45	2627.38	2116	3318.47	2614.3	2696.97	3005.6	2694.59	2103.66	2597.25	3004.7	2661.12	3119.5	3283.69	2556.14	2755.81	2603.57	2921.23	1.14283	0.6433	0.887856		20
Q9D1G1	Ras-related protein Rab-1B OS=Mus musculus OX=10090 GN=Rab1b PE=1 SV=1	5	7	2189.57	2458.22	1872.44	2383.89	2018.88	2324.12	2376.87	2430.99	2158.54	2417.58	2071.95	2505.67	2612.26	2461.09	2095.07	2353.82	2623.85	2144.61	2856.01	2781.17	2197.89	2286.35	2410.28	2537.52	1.15452	0.146291	0.62913		20
O35226-2	Isoform Rpn10B of 26S proteasome non-ATPase regulatory subunit 4 OS=Mus musculus OX=10090 GN=Psmd4	10	3	2108.52	2197.22	1972.99	2044.52	1689.64	2513.19	2136.84	2109.48	1826.02	1883.72	1691.91	2151.72	2196.39	1505.87	1991.28	2263.41	2357.97	2137.35	3528.23	2957.52	2072.99	1922.07	1940.23	2600.95	1.3532	0.0274232	0.541077	2	20
Q8BPB5	EGF-containing fibulin-like extracellular matrix protein 1 OS=Mus musculus OX=10090 GN=Efemp1 PE=1 SV=1	11	8	3348.13	3728.04	3147.51	2877.14	3173.46	3569.13	3323.51	3198.75	2910.61	3951.84	3552.26	2169.13	3596.03	3757.1	2522.17	2313.91	2857.13	4545.77	3672.75	2241.45	3295.22	3369.56	2932.14	3010.79	1.14918	0.6808	0.899455		20
P21447	Multidrug resistance protein 1A OS=Mus musculus OX=10090 GN=Abcb1a PE=1 SV=3	18	11	5585.98	6982.33	4597.85	6553.89	5045.51	7197.27	7243.76	5904.87	5309.88	7247.68	6033.43	5748.51	6489.23	6600.3	5208.95	5437.29	6833.19	6946.15	4610.69	7961.57	5911.59	6300.93	5984.33	6241.7	1.06586	0.912936	0.96322		20
Q3TLP8	RAS-related C3 botulinum substrate 1, isoform CRA_a OS=Mus musculus OX=10090 GN=Rac1 PE=1 SV=1	13	13	12528.7	13810.7	11409.9	13156.4	13293.8	17144.5	14013.9	13530.7	11057.7	15880.1	14432.7	9672.6	14966.8	13424	10411.2	10023.1	11209.9	15508.3	9117.21	8756.93	13449.9	13688.3	11926.5	10682.6	1.28137	0.129596	0.615711		20
Q8BVI4	Dihydropteridine reductase OS=Mus musculus OX=10090 GN=Qdpr PE=1 SV=2	10	10	4561.76	5211.27	3697.52	4666.23	3836.1	4346.85	5456.99	4453.93	3934.34	4884.72	4470.98	4905.63	4934.39	5178.44	4358.26	4637.51	5021.61	4331.41	6832.96	4703.14	4356.82	4612.77	4834.6	5036.76	1.15606	0.348274	0.780777		20
P19221	Prothrombin OS=Mus musculus OX=10090 GN=F2 PE=1 SV=1	12	8	3535.42	4173.62	2945.41	3868.66	3449.8	4639.05	4034.69	3429.5	3312.65	4047.19	3075.49	3314.85	3660.08	3194.19	3460.12	3025.84	4268.72	4085.9	4307.14	3119.74	3729.47	3558.42	3402.92	3716.62	1.09596	0.736821	0.918077		20
Q8BG05	Heterogeneous nuclear ribonucleoprotein A3 OS=Mus musculus OX=10090 GN=Hnrnpa3 PE=1 SV=1	11	15	6465.19	7168.64	5351.59	6972.7	5442.37	7834.27	7026.19	6816.75	5876	7995.61	6615.22	6244.75	7582.17	7925.72	5417.07	6273.39	6898.77	7247.43	5001.09	7994.81	6475.62	6832.11	6714.72	6601.86	1.05505	0.949016	0.979551		20
Q62448	Eukaryotic translation initiation factor 4 gamma 2 OS=Mus musculus OX=10090 GN=Eif4g2 PE=1 SV=2	12	6	2659.11	2763.68	2378.22	2765.23	2408.93	2877.52	2765	2559.96	2465.17	2925.02	2458.15	2312.92	2570.63	2855.37	2690.19	2818.56	2887.07	2929.99	2245.29	2954.29	2635.37	2628.47	2599.63	2753.06	1.05902	0.773419	0.924723		20
P54227	Stathmin OS=Mus musculus OX=10090 GN=Stmn1 PE=1 SV=2	12	19	13027.6	15166.6	9369.29	14581.2	11364.2	15930.3	16364.6	13951.3	11089.6	17159.6	13424.3	11952.3	15366.7	18120.2	9969.28	11549.5	15776.4	15929.9	11788.6	15026.8	13026.7	14228.8	13496.3	13874.6	1.09227	0.896907	0.960997		20
Q91V61	Sideroflexin-3 OS=Mus musculus OX=10090 GN=Sfxn3 PE=1 SV=1	9	15	3491.76	3855.99	2580.92	3426.27	2707.99	3770.08	4201.97	3352.6	2871.01	3733.91	3246.27	3404.05	3905.34	3832.62	2859.59	3325.94	4134.72	3740.04	5103.36	4442.23	3266.85	3452.1	3474.27	4105.24	1.25664	0.147078	0.630108		20
O88327	Alpha-catulin OS=Mus musculus OX=10090 GN=Ctnnal1 PE=1 SV=1	15	15	6947.66	7497.8	6008.04	6905.35	5903.9	9279.37	8152.74	6932.27	5489.46	7893.84	6322.36	4618	7002.95	6164.85	5564	5625.88	7035.02	9077.87	8787.01	6588.09	7007.42	6886.13	5771.14	7304.8	1.26575	0.253814	0.720131		20
Q923D2	Flavin reductase (NADPH) OS=Mus musculus OX=10090 GN=Blvrb PE=1 SV=3	12	9	4716.62	5167.79	3418.37	4970.58	2723.16	5011.28	5667.81	3889.53	3225.83	4360.68	3443.61	5752.05	4432.52	4264.3	3768.89	5124.61	6533.16	4734.97	4995.29	12673.8	4220.5	4033.71	4499.18	6314.14	1.56534	0.0907111	0.593458		20
Q8R1X6	Spartin OS=Mus musculus OX=10090 GN=Spart PE=1 SV=1	13	16	4680.13	5148.11	3988.51	5022.07	4075.67	5921.82	5565.98	4658.73	3838.12	5882.95	4347.44	4580.7	5345.67	5211.71	3758.68	4319.81	5129.09	5550.06	5413.81	5494.53	4761.12	4799.01	4679.91	5159.97	1.10258	0.753882	0.918828		20
Q91W50	Cold shock domain-containing protein E1 OS=Mus musculus OX=10090 GN=Csde1 PE=1 SV=1	15	10	5327.42	5451.36	5092.16	5448.74	4953.08	6841.66	5276.25	4993.66	4951.21	5374.84	4859.29	4747.89	5342.03	4107.7	5087.41	5117.47	5436.46	5510.32	4152.74	6518.35	5487.52	5087.2	4798.17	5291.81	1.14367	0.358133	0.784823		20
P61089	Ubiquitin-conjugating enzyme E2 N OS=Mus musculus OX=10090 GN=Ube2n PE=1 SV=1	13	11	6441.52	7283.67	4890.95	7154.05	5971.95	7614.51	7410.37	6781.54	6216.23	7098.23	6424.21	5801.81	6922.66	5832.61	6528.3	6408.6	7249.28	7289.17	5760.74	7878.76	6488.94	6772.25	6253.52	6875.98	1.09954	0.650253	0.888925		20
Q8K1M3	Protein kinase, cAMP dependent regulatory, type II alpha OS=Mus musculus OX=10090 GN=Prkar2a PE=1 SV=1	12	8	3646.85	3758.25	3460.86	3735.65	3876.65	3789.94	3975.91	3985.76	4122.58	3623.69	4156.27	3201.67	3655.25	3196.59	4086.91	3436.85	3738.76	3802.83	2502.09	3572.6	3709	3968.21	3516.36	3373.31	1.17635	0.131198	0.616513		20
Q60714	Long-chain fatty acid transport protein 1 OS=Mus musculus OX=10090 GN=Slc27a1 PE=1 SV=1	11	10	2380.56	2388.18	1922.28	2242.48	1822.47	2641.35	2009.7	2661.05	1983.62	2273.72	2023.65	2240.31	2878.23	2302.63	2003.12	2448.21	2494.96	3063.52	4224.99	2968.98	2214.61	2176.22	2335.29	2979.29	1.36902	0.0253128	0.541077	2	20
A0A0R4IZY0	Thimet oligopeptidase OS=Mus musculus OX=10090 GN=Thop1 PE=1 SV=1	15	11	5131.25	5546.13	4035.96	5202.62	3931.52	5790.06	5535.02	4895.73	4567.67	5620.29	4675.31	4406.86	4798.53	5008.51	4244.85	5173.16	5676.24	5236.91	5437.29	5957.68	4885.82	5040.11	4604.71	5488.71	1.19198	0.162593	0.648125		20
Q9D0M3	Cytochrome c1, heme protein, mitochondrial OS=Mus musculus OX=10090 GN=Cyc1 PE=1 SV=1	7	9	4195.24	3675.11	4861.62	4411.41	4859.88	3933.24	3712.84	5094.25	5190.97	4059.63	4121.64	4379.45	3969.68	3871.69	4313.03	4777.08	4066.22	3985.44	4176.43	3779.02	4299.92	4396.61	4127.76	4143.84	1.06513	0.781161	0.925474		20
P27612	Phospholipase A-2-activating protein OS=Mus musculus OX=10090 GN=Plaa PE=1 SV=4	13	8	3761.69	4034.34	3367.35	3795.56	3335.64	3994.05	4114.58	3900.94	3382.01	4024.53	3592.72	3177.32	3759.48	3773.42	3402.72	3631.13	4022.09	4087.24	4189.42	4366.09	3704.41	3792.81	3519.15	4051.67	1.15132	0.0973649	0.597852		20
Q8C8R3-3	Isoform 3 of Ankyrin-2 OS=Mus musculus OX=10090 GN=Ank2	1		378.7	449.936	194.274				478.637	256.587				372.154	306.279			323.031	515.033	314.274			321.085	350.446	337.613	373.935	1.1646	0.959737	0.984191		10
Q9CQM9	Glutaredoxin-3 OS=Mus musculus OX=10090 GN=Glrx3 PE=1 SV=1	12	12	6593.28	6941.18	5251.19	6552.72	5223.09	7428.87	6932.11	6228.38	5260.38	7296.94	6152.64	6296.03	7081.8	7323.07	5264.51	6399.66	7205.68	6580.99	7957.13	7050.97	6275.92	6334.2	6438.95	7018.2	1.11827	0.508815	0.850048		20
Q9WUM5	Succinate--CoA ligase [ADP/GDP-forming] subunit alpha, mitochondrial OS=Mus musculus OX=10090 GN=Suclg1 PE=1 SV=4	10	8	4470.78	4023.05	4933.78	4322.05	4948.04	3903.56	3941.91	4961.41	4722.34	4476.45	5036.88	3691.53	4123.7	4502.73	4165.64	4201.61	3875.92	4224.36	3357.34	3013.01	4415.2	4610.13	4110.67	3702.62	1.2451	0.031571	0.541919	4	20
O70400	PDZ and LIM domain protein 1 OS=Mus musculus OX=10090 GN=Pdlim1 PE=1 SV=4	12	7	2827.6	2832.03	2574.11	3306.52	2694.94	3363.72	2534.42	4411.54	2729.65	3064.06	2439.93	3133.56	3565.5	4243.76	2971.79	3253.12	2648.94	2769.28	2592.2	3143.52	2918.42	2962.44	3445.34	2869.23	1.20079	0.341035	0.774537		20
P84084	ADP-ribosylation factor 5 OS=Mus musculus OX=10090 GN=Arf5 PE=1 SV=2	12	11	5564.36	6160.07	4058.89	5935.67	4480.83	4853.88	7087.58	5698.18	4744.2	7311.32	6694.86	7014.98	6250.55	9379.25	4362.55	5587.92	5831.91	4797.2	5003.6	5285.47	5117.46	6229.12	6508.24	5287.9	1.27177	0.176059	0.660406		20
Q9CYG7	Mitochondrial import receptor subunit TOM34 OS=Mus musculus OX=10090 GN=Tomm34 PE=1 SV=1	10	11	3726.55	4116.72	3034.17	4192.72	3112.01	4576.28	4237.91	3710.14	3096.78	4590.54	3771.53	3563.4	4200.47	4357.72	2975.21	3451.12	4191.99	4080.9	3238.33	4402.25	3749.65	3847.4	3732.37	3846.15	1.03082	0.983839	0.99387		20
Q9D0M5	Dynein light chain 2, cytoplasmic OS=Mus musculus OX=10090 GN=Dynll2 PE=1 SV=1	7	4	1906.64	2139.14	1535.98	2117.07	1959.36	2720.82	2235.05	1943.14	1594.43	2329.49	2022.05	1324.24	2045.21	1790.61	1720.11	1720.86	1997.42	2602.52	1773.51	1422.76	2033.48	2007.66	1699.48	1865.15	1.19653	0.46712	0.837402		20
Q80W21	Glutathione S-transferase Mu 7 OS=Mus musculus OX=10090 GN=Gstm7 PE=1 SV=1	1		462.8	592.903	376.896				573.041	556.027				315.32	570.861			347.319	521.033	628.842			469.389	564.47	424.269	484.594	1.33045	0.781112	0.925474		10
Q61646	Haptoglobin OS=Mus musculus OX=10090 GN=Hp PE=1 SV=1	11	12	4947.11	3531.06	8310.07	5810.84	4713.84	3907.77	2982.12	3574.08	5225.81	5837.04	3544.73	12927.7	4111.37	4423.78	3939.96	2624.79	5915.53	8035.02	9123	10432.1	4995.37	4095.66	5516.93	6530.05	1.59438	0.411321	0.815029		20
P20357	Microtubule-associated protein 2 OS=Mus musculus OX=10090 GN=Map2 PE=1 SV=2	15	8	3001.5	2969.63	1768.58	2932.06	2049.19	2675.9	2951.95	2893.31	2381.92	2551.54	2866.72	1918.08	2482.46	2482.79	2067.38	2329.28	3965.88	3135.64	3466.43	3942.37	2515.64	2719.72	2223.45	3307.54	1.48757	0.0292554	0.541919	2	20
Q9JKK7	Tropomodulin-2 OS=Mus musculus OX=10090 GN=Tmod2 PE=1 SV=2	14	12	3844.33	4318.49	3660.81	4163.05	3096.21	4788.54	4553.55	3827.91	3133.29	4889.6	3879.52	3635.14	4457.24	4539.1	3071.22	3732.98	4437.62	4005.23	4406.53	4506.24	3941.81	4009.34	3876.74	4206.77	1.08513	0.851639	0.945724		20
Q8C7R4	Ubiquitin-like modifier-activating enzyme 6 OS=Mus musculus OX=10090 GN=Uba6 PE=1 SV=1	12	10	3208.62	3590.39	2443.68	3022.71	2902.89	3618.63	3749.93	3155.85	2933.07	3515.65	3038.11	2803.06	3220.33	3232.85	2663.69	3004.76	3352.82	3583.44	3944.47	3240.82	3103.7	3264.48	2969.28	3410.61	1.14863	0.34062	0.774166		20
Q9DB20	ATP synthase subunit O, mitochondrial OS=Mus musculus OX=10090 GN=Atp5o PE=1 SV=1	15	7	8022.77	7441.45	9186.97	8449.55	9823.63	8307.29	7740.87	10241.3	9597.4	8121.25	8024.72	9974.79	8114.8	7318.88	9372.1	8793.18	7360.57	7117.25	7557.9	7421.22	8503.93	8691.01	8632.09	7628.68	1.13926	0.250965	0.716958		20
O88207	Collagen alpha-1(V) chain OS=Mus musculus OX=10090 GN=Col5a1 PE=1 SV=2	14	9	6319.64	6486.44	4000.4	7137.37	5322.04	8192.3	8587.28	7645.89	5103.25	9802.82	7553.82	6945.36	7518.59	14532.1	4190.65	6460.81	9219.65	9569.36	2480.65	8438.43	6090.28	7567.1	7509.49	6536.45	1.24249	0.780701	0.925474		20
G5E902	MCG10343, isoform CRA_b OS=Mus musculus OX=10090 GN=Slc25a3 PE=1 SV=1	16	11	7176.65	6772.04	7234.16	7089.19	8498.32	6929.88	7253.91	8260.1	7925.37	6945.09	6985.02	6528.12	6801.91	6413.35	7622.91	6597.43	6091.26	6452.45	3982.05	6776.84	7262.97	7455.63	6825.84	5874.73	1.2691	0.0419486	0.541919	4	20
A0A0A6YWR2	Ig gamma-1 chain C region secreted form (Fragment) OS=Mus musculus OX=10090 GN=Ighg1 PE=1 SV=1	12	17	5958.1	5389.68	3961.14	5180.67	3833.73	11601.7	5836.76	5287.64	4738.39	6858.18	5229.43	6471.22	6377.13	4654.85	4870.9	4900.85	7001.15	5753.38	5171	4798.14	5552.69	5545.56	5530.72	5470.19	1.01508	0.99969	0.999749		20
P97450	ATP synthase-coupling factor 6, mitochondrial OS=Mus musculus OX=10090 GN=Atp5j PE=1 SV=1	9	9	7860.79	7274.12	7508.63	7675.19	9753.85	7118.67	7013.2	8896.91	9471.34	6727.89	6536.93	6340.58	6599.76	5982.62	9829.8	8592.4	8641.72	7468.63	6387.08	6713.38	7820.69	7637.73	7043.25	7503.09	1.11038	0.785056	0.925474		20
P16460	Argininosuccinate synthase OS=Mus musculus OX=10090 GN=Ass1 PE=1 SV=1	14	11	7141.39	8309.24	5603.62	6883.83	5665.39	9306.17	8385.01	6841.66	5750.9	7594.06	6341.78	6444.22	7781.92	7620.53	6132.82	6473.06	7917.25	7257.06	7872.81	8986.14	7029.76	6921.77	6957.86	7656.49	1.10615	0.720024	0.912913		20
P70290	55 kDa erythrocyte membrane protein OS=Mus musculus OX=10090 GN=Mpp1 PE=1 SV=1	12	10	3372.82	3958.6	2347.19	3279.32	2514.84	3852.08	3639.53	3347.31	2783.35	3313.03	2674.89	3646.15	3854.83	3502.42	2953.68	3355.44	4235.48	3623.54	4893.94	5613.35	3159.94	3130.17	3472.5	4267.1	1.36322	0.0492771	0.544172	2	20
P63040	Complexin-1 OS=Mus musculus OX=10090 GN=Cplx1 PE=1 SV=1	10	7	5108.74	6557.07	3807.46	5719.3	3950.75	6464.7	6926.74	4727.9	4278.28	6533.33	4735.15	3440	5409.68	6461.07	3634.06	4504.04	6988.25	6205.04	5504.89	6393.38	5148.79	5338.1	4572.01	5853.81	1.28036	0.482841	0.842225		20
Q9Z2T6	Keratin, type II cuticular Hb5 OS=Mus musculus OX=10090 GN=Krt85 PE=1 SV=2	4	4	1098.97	1080.86	703.241	1285.48	1997.34	763.434	1123.93	1395.33	753.01	836.819	1298.76	966.149	1342.33	1528.06	909.333	1344.33	1151.04	2447.09	1907.94	1373.11	1085.65	1051.18	1158.62	1582.35	1.50532	0.184141	0.663369		20
Q921F2	TAR DNA-binding protein 43 OS=Mus musculus OX=10090 GN=Tardbp PE=1 SV=1	10	8	2308.61	2563.34	1927.46	2340.89	1786.82	3026.74	2526.04	2203.53	1946.09	2406.7	1984.71	2184.28	2434.29	2309.86	2078.17	2325.54	2556.82	2449.24	2449.37	3149.79	2290.5	2201.75	2247.69	2571.1	1.16775	0.325724	0.769692		20
Q8CDN6	Thioredoxin-like protein 1 OS=Mus musculus OX=10090 GN=Txnl1 PE=1 SV=3	13	14	3272.21	3539.87	2634.33	3279.66	2784.65	3549.35	3660.77	3153.54	2759.3	3723.73	3199.75	2604.96	3404.53	3760.41	2783.29	3112.5	3700.27	4362.78	3821.76	3783.84	3156.51	3279.84	3103.94	3734.74	1.20323	0.164173	0.648125		20
A2AQ07	Tubulin beta-1 chain OS=Mus musculus OX=10090 GN=Tubb1 PE=1 SV=1	1	2	202.249	164.044	174.303	190.645	172.838	228.318	190.34	231.073	165.98	217.332	193.78	336.29	178.754	183.354	178.161	209.691	235.506	182.889	154.627	420.104	187.54	198.405	210.508	225.778	1.2039	0.664699	0.893559		20
Q9JM96	Cdc42 effector protein 4 OS=Mus musculus OX=10090 GN=Cdc42ep4 PE=1 SV=1	8	5	2048.07	2461.73	1776.35	2072.3	1586.34	2546.05	2251.1	1725.84	1766.05	2197.24	1706.94	1899.8	2326.38	2195.8	1647.77	1922.05	2469.98	2217.53	2507.71	2872.66	2053.39	1914.69	1999.72	2376.72	1.24131	0.20318	0.675007		20
Q60737	Casein kinase II subunit alpha OS=Mus musculus OX=10090 GN=Csnk2a1 PE=1 SV=2	12	6	2236.44	2338.79	2126.29	2315.53	1609.47	2017.74	2391.15	2198.89	3590.76	1996.33	1546.29	2482.45	2383.67	2012.64	3000.63	2363.49	2308.29	2200.39	2484.44	2456.01	2091.2	2254.78	2444.98	2360.26	1.16918	0.587266	0.865714		20
P63028	Translationally-controlled tumor protein OS=Mus musculus OX=10090 GN=Tpt1 PE=1 SV=1	9	8	5557	5898.82	4708.61	6147.38	4620.24	5801.71	6249.12	5802.68	4895.92	7021.14	6174	4992.47	6124.48	6680.28	4758.09	5963.88	6621.27	5990.66	5563.38	6246.85	5422.94	5987.58	5583.46	6067.21	1.1188	0.400316	0.807673		20
Q3V3R4	Integrin alpha-1 OS=Mus musculus OX=10090 GN=Itga1 PE=1 SV=2	13	9	3480.84	4016.95	2681.32	3422.34	2721.64	4269.59	3783.81	3313.05	2828.62	3511.45	2881.62	3086.39	3918.26	3086.04	3081.9	3540.7	3943.36	4131.3	5103.96	4988.83	3379.96	3243.18	3274.85	4299.22	1.32562	0.0366163	0.541919	2	20
Q9Z2X1	Heterogeneous nuclear ribonucleoprotein F OS=Mus musculus OX=10090 GN=Hnrnpf PE=1 SV=3	4	4	1526.87	1566.71	1154.92	1441.23	1197.79	2209.08	1576.81	1366.48	1239.96	1510.04	1048.65	1535.73	1400.19	1092.02	1331.52	1547.19	1761.48	1814.21	1560.55	2619.77	1480.62	1334.39	1329.75	1824.44	1.37202	0.0794629	0.578875		20
Q1XH17	Tripartite motif-containing protein 72 OS=Mus musculus OX=10090 GN=Trim72 PE=1 SV=1	13	11	4512.11	2835.64	6947.32	3734.41	5303.76	1645.29	2621.28	5579.67	7642.78	1897.9	4486.85	3983.76	2334.69	1873.54	7698.83	4893.95	2949.62	2396.05	2896.86	1873.86	3775.57	3942.01	3403.32	2849.16	1.38357	0.754636	0.918828		20
Q01339	Beta-2-glycoprotein 1 OS=Mus musculus OX=10090 GN=Apoh PE=1 SV=1	12	13	7421.16	9391.82	6012.11	7412.39	6516.2	8387.1	8189.09	7229.49	6471.08	8601.21	7267.6	5157.1	8299.01	7999.3	6392.11	4458.15	8024.09	9575.76	8952.34	5758.43	7441.07	7513.7	6839.62	7069.57	1.09856	0.898956	0.960997		20
Q6ZWX6	Eukaryotic translation initiation factor 2 subunit 1 OS=Mus musculus OX=10090 GN=Eif2s1 PE=1 SV=3	10	6	3006.09	3167.25	2424.5	2932.04	2321.42	3544.99	3192.63	2865.83	2538.53	3034.25	2562.53	2655.32	3117.83	2923.86	2534.09	3006.04	3338.17	3110.41	3554.4	3937.93	2868.41	2827.1	2798.58	3373.43	1.20541	0.0966889	0.597852		20
O08528	Hexokinase-2 OS=Mus musculus OX=10090 GN=Hk2 PE=1 SV=1	15	10	4423.11	3222.69	7215.74	4168.93	5851.83	2540.62	2540.9	4811.29	5512.1	2932.71	3805.55	4261	3112.42	3080.61	5287.21	5147.34	3061.06	2826.9	4279.05	3163.83	4306.06	3760.54	3833.7	3598.03	1.19678	0.805577	0.932256		20
K3W4M4	ATP-dependent (S)-NAD(P)H-hydrate dehydratase OS=Mus musculus OX=10090 GN=Naxd PE=1 SV=1	12	9	2830.32	2915.64	2420.15	2771.23	2403.31	2923.01	2845.63	2790.06	2521.99	2646.83	2586.56	2504.17	2735	2536.34	2578.12	2722.14	3111.62	2888.01	3421.83	3373.51	2701.6	2675.45	2586.92	3091.49	1.19504	0.0122207	0.485597		20
P97384	Annexin A11 OS=Mus musculus OX=10090 GN=Anxa11 PE=1 SV=2	13	10	4750.72	4831.57	4689.04	4557.84	4466.13	3940.09	4721.32	4657.12	4528.66	4768.87	4932.61	4780.74	4810.38	5590.71	4776.56	4861.68	4710.3	4853.33	5727.23	4377.49	4529.2	4719.86	4978.11	4886.63	1.09911	0.225625	0.695387		20
P46638	Ras-related protein Rab-11B OS=Mus musculus OX=10090 GN=Rab11b PE=1 SV=3	14	12	7130.14	7707.19	5499.66	7162.53	5223.73	7727.74	7481.7	6778.48	5620.81	7697.74	6263.48	6263.57	6845.35	8474.35	5591.23	6955.44	8137.16	7376.12	7281.93	9131.27	6661.49	6723.91	6713.64	7738.92	1.16174	0.348348	0.780777		20
Q8R1B4	Eukaryotic translation initiation factor 3 subunit C OS=Mus musculus OX=10090 GN=Eif3c PE=1 SV=1	14	10	3590.32	3884.75	3126.78	3884.95	2962.75	4175.4	3805.81	3670.88	3227.99	4102.81	3515.96	3535.5	3970.11	4192.16	3096.37	3753.98	4162.36	4001.31	4423.45	3919.96	3577.35	3653.04	3673.97	4045.9	1.13098	0.312002	0.764446		20
P34914	Bifunctional epoxide hydrolase 2 OS=Mus musculus OX=10090 GN=Ephx2 PE=1 SV=2	8	9	1886.18	1956.18	1560.65	1766.12	1344.3	1896.31	1744.75	2028.59	1643.11	1557.35	1380.6	2060.87	2003.22	1536.73	1705.21	2102.66	1821.18	1645.84	3818.12	2162.27	1720.36	1657.33	1813.59	2204.21	1.32998	0.161738	0.646951		20
Q61937	Nucleophosmin OS=Mus musculus OX=10090 GN=Npm1 PE=1 SV=1	11	9	4653.57	5268.83	3714.85	5115.71	3997.04	6194.15	5294.09	4636.3	3962.82	5262.9	4529.52	4442.71	4855.39	4789.69	4131.72	4917.87	5637.79	5806.3	5263.16	5981	4753.48	4710.31	4545.46	5507.59	1.21167	0.154641	0.634562		20
P18654	Ribosomal protein S6 kinase alpha-3 OS=Mus musculus OX=10090 GN=Rps6ka3 PE=1 SV=2	11	10	3796.09	4433.21	2668.88	3906.71	3142.79	4533.02	4310.82	3896.1	3193.92	3915.2	3534.17	3575.6	4058.93	3682.33	3686.26	3683.54	4295.16	3720.01	4078.81	4765.13	3683.97	3750.69	3746.43	4089.59	1.1101	0.639914	0.887856		20
P63011	Ras-related protein Rab-3A OS=Mus musculus OX=10090 GN=Rab3a PE=1 SV=1	4	3	1532.96	1453.84	1174.02	1524.94	971.587	1570.03	1431.27	1451.46	1496.21	1688.87	1867.86	1021.88	1320.85	1322.39	1129.39	1126.73	1661.8	1686.05	1045.2	1244.4	1351.22	1578.67	1191.55	1326.43	1.32489	0.149551	0.634074		20
Q9D8E6	60S ribosomal protein L4 OS=Mus musculus OX=10090 GN=Rpl4 PE=1 SV=3	12	12	4595.64	4330.8	4220.93	4177.38	3669.87	5590.48	4280.43	4609.12	4044.23	4509.54	3995.22	3672.19	4511.26	4109.66	3983.85	4739.86	3812.82	5224.4	5218.04	4699.18	4394.28	4280.78	4058.19	4708.86	1.16033	0.283279	0.744537		20
P42125	Enoyl-CoA delta isomerase 1, mitochondrial OS=Mus musculus OX=10090 GN=Eci1 PE=1 SV=2	9	8	4293.14	3908.17	4344.54	4705.18	5338.15	4348.48	3439.13	6063.65	5630.23	4028.21	4197.44	4799.12	4151.31	3407.65	4730.12	5082.44	4205.62	3890.37	4079.42	3712.6	4468.55	4566.26	4233.2	4169.02	1.09528	0.785786	0.925474		20
E9QNN1	ATP-dependent RNA helicase A OS=Mus musculus OX=10090 GN=Dhx9 PE=1 SV=1	12	7	1955.35	2175.16	1591.44	1963.4	1738.22	2294.42	2145.14	1932.61	1872.16	1803.28	1735.46	1925.31	2208.13	1756.22	1876.23	2022.43	2233.27	2169.7	2616.99	2702.16	1938.13	1892.71	1934.63	2334.24	1.23328	0.0350568	0.541919	2	20
P32883-2	Isoform 2B of GTPase KRas OS=Mus musculus OX=10090 GN=Kras	4	11	2875.05	3134.87	2331.15	3010.8	2420.08	3428.78	3286.36	2947.91	2386.57	3576.09	2665.18	2240.88	3228.29	3504.07	2292.38	2605.6	3010.87	3631.92	2763.3	3245.65	2840.19	2941.9	2760.98	3030.35	1.09757	0.843118	0.943718		20
Q9JLJ2	4-trimethylaminobutyraldehyde dehydrogenase OS=Mus musculus OX=10090 GN=Aldh9a1 PE=1 SV=1	12	14	6249.09	6991.12	4523.9	6502.3	4983.64	7998.98	7129.34	6354.82	5290.25	7228.38	5713.77	6092.01	7596.32	5762.01	5104.38	5739.63	6650.46	7748.02	9577.02	6913.98	6094.26	6296.78	6073.94	7217.34	1.18825	0.42077	0.818968		20
P49442	Inositol polyphosphate 1-phosphatase OS=Mus musculus OX=10090 GN=Inpp1 PE=1 SV=2	11	6	3084.09	3533.65	2397.15	3101.99	2498.12	3656.74	3576.53	3081.35	2226.25	3294.02	2721.33	2902.39	3249.48	3036.75	2520.74	2864.95	3344.67	3368.7	5028.15	3318.87	3007.68	2940.74	2914.92	3517.76	1.20681	0.335571	0.771425		20
Q0VF55	Calcium-transporting ATPase OS=Mus musculus OX=10090 GN=Atp2b3 PE=1 SV=1	4	2	285.989	294.126	218.774	263.33	251.546	371.005	305.936	289.714	277.627	291.362	255.601	298.67	323.781	231.861	238.399	262.723	328.494	325.496	369.841	383.131	277.053	283.538	270.392	331.121	1.2246	0.171123	0.654656		20
Q8BK64	Activator of 90 kDa heat shock protein ATPase homolog 1 OS=Mus musculus OX=10090 GN=Ahsa1 PE=1 SV=2	15	11	5963.97	6529.66	4648.32	5913.7	4916.03	7438.22	6770.86	5649.93	4562.42	7159.44	5606.82	4616.26	6302.31	6391.08	4738.34	5386.83	5948.68	7085.03	5981.86	6193.92	5826.99	5876.19	5448.13	6095.08	1.11875	0.776585	0.924723		20
Q9D8U8	Sorting nexin-5 OS=Mus musculus OX=10090 GN=Snx5 PE=1 SV=1	15	4	2197.47	2395.93	1787.86	1616.87	1405.28	1586.19	2367.62	2065.23	1568.02	1307.87	1167.43	2166.81	2609.08	946.868	1579.87	2065.72	2325.55	2266.39	8880.99	2188.27	1799.23	1635.63	1705.31	2918.09	1.78408	0.138258	0.619855		20
Q9R0H0	Peroxisomal acyl-coenzyme A oxidase 1 OS=Mus musculus OX=10090 GN=Acox1 PE=1 SV=5	7	1	787.289	774.669	630.437	766.524	609.156	956.186	730.217	860.534	651.517	729.6	623.384	865.198	847.637	642.875	821.664	865.034	879.372	796.518	1101.57	1134.42	745.501	714.492	788.927	945.884	1.32386	0.040192	0.541919	2	20
E9Q1U2	Synaptopodin-2 OS=Mus musculus OX=10090 GN=Synpo2 PE=1 SV=1	10	11	3147.84	2029.22	5356.08	2812.53	4655.25	1632.78	1776.79	3127.99	4133.02	1451.32	2583.13	3052.24	2067.99	1838.15	4410.32	3766.63	1985.3	1835.12	2833.17	1795.51	3001.65	2437.9	2674.58	2337.66	1.28404	0.74984	0.918828		20
Q61792	LIM and SH3 domain protein 1 OS=Mus musculus OX=10090 GN=Lasp1 PE=1 SV=1	13	13	6308.82	7659.11	5302.56	6823.19	5401.38	8286.09	6948.21	6395.07	5517.18	7617.16	5701.14	6700.01	8245.44	8348.84	5390.17	5870.22	7578.42	7225.81	5572.47	9576.04	6539.97	6389.08	7061.21	7028.63	1.1052	0.784568	0.925474		20
Q91WD5	NADH dehydrogenase [ubiquinone] iron-sulfur protein 2, mitochondrial OS=Mus musculus OX=10090 GN=Ndufs2 PE=1 SV=1	12	9	2420.13	2176.29	2608.86	2390.01	2759.31	2189.55	2131.6	2834.76	2923	2027.32	2167.94	2380.69	2114.72	1885.5	2736.72	2451.84	2110.62	2061.73	2117.91	2093.98	2415.05	2387.83	2257.63	2162.73	1.11667	0.490079	0.844314		20
P50518	V-type proton ATPase subunit E 1 OS=Mus musculus OX=10090 GN=Atp6v1e1 PE=1 SV=2	10	10	4376.92	5115.63	3174.2	4762.66	3214.41	5359.39	5492.41	4169.46	3571.17	5098.36	4193.53	4272.12	4678.34	4203.94	3155.39	3953.26	5289.57	4379.01	4954.32	6387.76	4242.56	4451.77	4035.16	4925.12	1.22055	0.464014	0.835901		20
Q9CQ19	Myosin regulatory light polypeptide 9 OS=Mus musculus OX=10090 GN=Myl9 PE=1 SV=3	7	1	1250.53	1324.69	1086.18	1600.5	2014.02	772.417	1255.77	1236.04	1967.4	884.135	1725.06	1842.27	1976.57	1320.09	2337.96	1565.06	1187.64	1351.76	590.136	864.777	1283.95	1360.29	1830.95	1050.98	1.74214	0.131924	0.616513		20
Q8BGH2	Sorting and assembly machinery component 50 homolog OS=Mus musculus OX=10090 GN=Samm50 PE=1 SV=1	11	9	3686.09	3979.34	3362.6	3655.39	4112.93	4746.68	3772.02	4036.54	4122.92	3525.94	3292.53	3526.51	3834.33	2852.36	4272.59	3678.49	3429.41	3775.41	2902.29	3597.1	3900.21	3736.96	3582.88	3461.86	1.12662	0.434223	0.820285		20
P63037	DnaJ homolog subfamily A member 1 OS=Mus musculus OX=10090 GN=Dnaja1 PE=1 SV=1	11	7	1899.62	1947.65	1725.19	1995.07	1685	2377.53	1976.66	1865.93	1587.47	2377.83	1968.08	1739.71	1887.42	2207.38	1481.07	1948.38	1918.97	2107.75	1374.62	1963.23	1925.82	1938.88	1810.09	1843.07	1.07115	0.868784	0.951506		20
P21278	Guanine nucleotide-binding protein subunit alpha-11 OS=Mus musculus OX=10090 GN=Gna11 PE=1 SV=1	7	7	1800.32	1977.51	1487.95	1941.99	1439.56	1929.34	1979.7	1843.86	1553.99	2237.85	1789.91	1685.94	1998.65	2436.43	1540.97	1766.81	2126.22	1859.93	1620.04	2036.82	1748.47	1867.61	1885.96	1873.07	1.07863	0.809533	0.93451		20
A8Y5P4	MAP7 domain-containing protein 1 OS=Mus musculus OX=10090 GN=Map7d1 PE=1 SV=1	13	1	1411.11	1490.1	1306.05	1600.26	1390.89	1568.06	1595.29	1382.4	1294.58	1541.39	1266.83	1226	1513.22	1235.8	1255.14	1375.21	1565.77	1698.2	2240.66	1169.73	1457.46	1410.09	1302.44	1571.48	1.20657	0.314316	0.765472		20
P61222	ATP-binding cassette sub-family E member 1 OS=Mus musculus OX=10090 GN=Abce1 PE=1 SV=1	14	4	2116.81	2199.76	1908.26	1947.29	1615.57	1856.24	2211.51	2087.33	1694.59	2062.74	1962.95	1911.26	2186.45	2586.7	1754.14	2024.75	2149.85	2307.77	2881.63	2741.9	1931.29	1995.9	2086.74	2398.46	1.24189	0.0787345	0.578875		20
Q9DAR7	m7GpppX diphosphatase OS=Mus musculus OX=10090 GN=Dcps PE=1 SV=1	8	6	1416.69	1568.59	1138.92	1373.55	1223.89	1669.44	1541.95	1344.05	1289.13	1472.01	1263.68	1371.55	1500.81	1335.89	1341.33	1477.23	1577.51	1470.89	1529.54	1909.74	1386.46	1378.05	1385.84	1585.29	1.15038	0.160748	0.644064		20
Q9EPC1	Alpha-parvin OS=Mus musculus OX=10090 GN=Parva PE=1 SV=1	9	8	4199.84	4888.09	3093.12	4468.94	3097.21	5031.12	5083.49	4173.82	3316.34	4591.01	3600.47	4474.73	4815.27	4268.33	3784.12	4280.82	5015.8	3907.68	5644.21	6130.91	4051.36	4103.22	4319.19	4927.01	1.21614	0.324095	0.767611		20
P46664	Adenylosuccinate synthetase isozyme 2 OS=Mus musculus OX=10090 GN=Adss PE=1 SV=2	10	12	4029.08	4449.44	2966.8	4102.76	3402.33	4792.41	4541.57	4010.68	3392.97	4917.85	4215.89	3889.51	4471.8	4501.95	3468.66	3716.31	4865.72	4470.45	3909.05	4707.49	3907.22	4183.44	4059.61	4310.17	1.10313	0.717186	0.912836		20
Q9QZF2	Glypican-1 OS=Mus musculus OX=10090 GN=Gpc1 PE=1 SV=1	11	5	2117.12	2233	2073.19	2051.61	2058.12	2278.54	2267.15	2104.85	2456.96	1979.59	1918.02	1836.2	2136.53	1672.9	2082.74	2009.66	2205.16	2162.75	2344.29	2302.84	2133.45	2136.51	1922.8	2201.76	1.14508	0.116213	0.60281		20
Q8C0M9	Isoaspartyl peptidase/L-asparaginase OS=Mus musculus OX=10090 GN=Asrgl1 PE=1 SV=1	9	12	4690.41	5006.24	4196.74	4690.51	3828.97	5067.23	5565.54	4910.89	3952.66	4802.26	4180.47	4240.29	5191.99	4342.15	4143.99	3916.7	4827.16	5175.35	4523.45	8189.62	4558.11	4647.78	4461.32	5150.59	1.1545	0.587572	0.865714		20
Q9CPU0	Lactoylglutathione lyase OS=Mus musculus OX=10090 GN=Glo1 PE=1 SV=3	12	9	5862.02	6423.62	5107.65	5718.85	5526.26	7415.31	6709.41	5591.59	5555.91	6152.43	5402.11	5067.39	5991.89	4945.11	5879.97	5368.45	6022.18	6406.1	5950.06	6004.3	5965.58	5862.96	5450.98	5940.68	1.09441	0.533681	0.855732		20
Q9JHJ0	Tropomodulin-3 OS=Mus musculus OX=10090 GN=Tmod3 PE=1 SV=1	9	7	2754.33	3154.75	2127.08	3074.83	2157.89	3271.31	3126.7	2812.22	2308.52	3245.09	2878.76	2789.49	3187.26	2966.29	2311.28	2761.69	3205.49	2985.1	2529.31	4160.82	2715.75	2854.83	2794.16	3082.06	1.13488	0.661963	0.893559		20
Q9D0E1	Heterogeneous nuclear ribonucleoprotein M OS=Mus musculus OX=10090 GN=Hnrnpm PE=1 SV=3	16	9	5217.06	6033.41	3860.1	5260.24	4889.49	5945.65	5902.43	5319.52	4934.38	5292.16	4832.51	5125.18	6032.38	4928.61	5200.21	5096.62	5928.09	5974.18	6735.12	6470.59	5146.47	5243.1	5305.62	6013.85	1.16854	0.183227	0.663369		20
Q00519	Xanthine dehydrogenase/oxidase OS=Mus musculus OX=10090 GN=Xdh PE=1 SV=5	14	5	2645.22	2922.01	2023.87	2794.14	2096.57	3336.15	2349.75	2581.15	2304.01	2717.24	2270.97	3070.14	3148.05	2961.09	2377.27	2745.23	2881.97	2890.97	2648.45	3752.47	2595.5	2438.55	2871.99	2960.22	1.21393	0.176734	0.660759		20
Q924M7	Mannose-6-phosphate isomerase OS=Mus musculus OX=10090 GN=Mpi PE=1 SV=1	8	7	1869.06	2019.47	1739.96	1941.66	1543.36	2301.06	1975.54	2027.34	1663.91	1885.8	1579.47	1522.5	1964.51	1549.99	2072.88	1582.61	1813.22	2177.49	2432.7	1720.86	1887.97	1817.82	1760.67	1920.98	1.09105	0.805641	0.932256		20
P97298	Pigment epithelium-derived factor OS=Mus musculus OX=10090 GN=Serpinf1 PE=1 SV=2	11	11	3401.85	3853.37	2464.73	3693.5	2857.47	3983.63	3907.57	3547.51	3278.59	3875.89	3188.55	3530.27	3942.35	3660.52	2920.42	3184.33	4203.67	3449.26	3653.35	4372.98	3327.9	3547.29	3492.51	3746	1.12563	0.611937	0.875328		20
Q8C878	NEDD8-activating enzyme E1 catalytic subunit OS=Mus musculus OX=10090 GN=Uba3 PE=1 SV=2	11	4	1298.08	1394.72	1154.12	1289.55	1028.28	1236.81	1390.04	1446.93	1125.1	1653.11	1506.63	1229.28	1332.64	2062.62	999.379	1300.51	1633.45	1247.06	1484.51	1040.83	1227.86	1413.17	1355.59	1325.6	1.15092	0.641615	0.887856		20
P08207	Protein S100-A10 OS=Mus musculus OX=10090 GN=S100a10 PE=1 SV=2	9	9	8487.43	11438.3	6122.55	9680.86	7883.18	9775.64	12074.4	9825.03	7606.95	12633.8	9835.22	8748.48	11486.9	16226.9	7712.26	8537.5	9682.68	10189.5	7465.22	7772.66	8732.5	10231.7	10589.8	8665.99	1.222	0.393073	0.805063		20
Q8CBY8	Dynactin subunit 4 OS=Mus musculus OX=10090 GN=Dctn4 PE=1 SV=1	8	4	1261.06	1519.46	991.086	1446.56	1147.63	1594.12	1582.77	1315.48	1218.59	1696.25	1306.33	1242.51	1433.88	1364.69	1127.27	1302.41	1539.89	1485.69	1331.37	1441.44	1308.78	1412.47	1286.68	1417.27	1.1015	0.594742	0.867682		20
Q9JKC6	Cell cycle exit and neuronal differentiation protein 1 OS=Mus musculus OX=10090 GN=Cend1 PE=1 SV=1	11	10	8141.49	9023.39	5937.32	9810.98	6707.44	10723.9	10242.7	8968.9	6352.51	11563.8	9040.4	8271.57	10287.5	10384.7	5689.94	7079.48	10391.5	10589.4	9313.61	9345.91	8217.01	9058.94	8420.74	9252.47	1.12601	0.797302	0.929225		20
Q6P1F6	Serine/threonine-protein phosphatase 2A 55 kDa regulatory subunit B alpha isoform OS=Mus musculus OX=10090 GN=Ppp2r2a PE=1 SV=1	7	10	4505.64	5097.73	3456.49	4663.01	4451.33	6235.61	5319.47	4821.3	4174.11	4899.14	4241.06	3680.54	4718.91	3914.17	4420.3	4544.18	5204.17	5018.07	4080.99	5286.8	4662.66	4671.31	4163.52	4804.64	1.15398	0.473521	0.839797		20
D3Z4B2	Gamma-soluble NSF attachment protein (Fragment) OS=Mus musculus OX=10090 GN=Napg PE=1 SV=1	10	10	5090.54	5633.91	3961.05	5384.51	4699.36	6340.37	5724.08	4887.17	4700.46	6047.78	5259.12	4266.68	5364.47	4497.93	4468.48	4604.72	6015.54	5715.24	4168.59	5696.8	5129.96	5300.08	4631.24	5188.32	1.14442	0.513004	0.851454		20
P62702	40S ribosomal protein S4, X isoform OS=Mus musculus OX=10090 GN=Rps4x PE=1 SV=2	12	10	4193.29	4463.32	3784.34	4312.12	3415.4	4332.44	4425.17	4248.17	3596.84	4908.61	4235.74	3890.17	4606.88	5750.2	3474.47	4419.53	4059.56	4422.24	4000.29	4486.58	4066.1	4261.75	4349.97	4272.69	1.06981	0.844419	0.943826		20
Q9D0I9	Arginine--tRNA ligase, cytoplasmic OS=Mus musculus OX=10090 GN=Rars PE=1 SV=2	12	10	3939.11	4066.55	3389.95	3893.2	3620.4	4099.76	4233.73	3822.77	3647.8	4538.96	4179.17	3767.07	4229.68	4829.91	3582.38	4026.52	4146.05	3928.92	3480.48	3678.28	3826.25	4072.26	4074.79	3844.36	1.06496	0.543051	0.855732		20
Q9QYB1	Chloride intracellular channel protein 4 OS=Mus musculus OX=10090 GN=Clic4 PE=1 SV=3	10	11	2434.59	2700.06	1985.93	2363.81	2054.35	3076.87	2560.92	2367.42	2187.36	2513.21	2110.51	2081	2695.54	2077.37	2310.94	2388.42	2669.52	2924.84	2922.58	3191.22	2408.21	2341.22	2278.01	2805.91	1.23174	0.0893312	0.590732		20
A0A1L1STC6	Nesprin-1 OS=Mus musculus OX=10090 GN=Syne1 PE=1 SV=1	9	3	889.787	984.193	756.636	994.926	722.733	1008.21	1013.76	940.916	840.974	921.561	776.786	1061.7	1075.16	848.453	826.436	933.404	1046.16	889.89	1468.2	1183.32	884.971	894.991	945.864	1085.87	1.22701	0.160203	0.643699		20
G5E924	Heterogeneous nuclear ribonucleoprotein L (Fragment) OS=Mus musculus OX=10090 GN=Hnrnpl PE=1 SV=1	15	9	4558.18	4937.7	3960.67	4677.23	4202.08	5725.22	4612	4358.01	4098.34	4715.97	4498.49	3779.13	4712.56	4532.4	4123.95	4387.05	5031.21	5368.14	4188.98	4941.97	4643.96	4451.28	4271.42	4763.6	1.11523	0.41608	0.817887		20
P09470	Angiotensin-converting enzyme OS=Mus musculus OX=10090 GN=Ace PE=1 SV=3	14	14	5297.04	6301.31	4078.85	5557.4	4504.23	5844.28	6153.06	5396.38	4509.37	6535.49	5386.84	5340.39	6406.59	5739	4448.49	5104.99	5547.45	6114.47	7620.52	5594.89	5206.4	5551.17	5436.41	5938.06	1.14053	0.580265	0.864857		20
Q61555	Fibrillin-2 OS=Mus musculus OX=10090 GN=Fbn2 PE=1 SV=2	4	4	888.258	999.608	702.63	945.094	849.821	1376.01	943.971	1562.31	807.406	1131.06	913.698	895.905	1048.62	980.189	883.867	793.134	925.301	1141.63	1229.64	784.592	939.91	1042.37	949.825	958.331	1.10901	0.851899	0.945724		20
P28481	Collagen alpha-1(II) chain OS=Mus musculus OX=10090 GN=Col2a1 PE=1 SV=2	14	11	6187.6	5248.76	4870.97	6201.45	4799.74	8485.6	9019.13	7107.25	5034.29	8437.1	6109.73	7207.79	5394.04	12015.3	3880.26	6802.86	9061	8968.02	6166.91	8737.07	5846.98	6985.6	6524.96	7848.73	1.34236	0.402653	0.809319		20
Q3U962	Collagen alpha-2(V) chain OS=Mus musculus OX=10090 GN=Col5a2 PE=1 SV=1	11	17	7346.07	8362.55	5288.03	8141.59	5965.3	8769.04	10451.6	8141.81	5968.08	11105.3	8595.95	7340.4	8528.18	16733	5264.6	7100.54	10997.7	10751.4	4162.85	9602.56	7191.68	8651.92	8617.45	8038.35	1.20305	0.786921	0.925474		20
P27601	Guanine nucleotide-binding protein subunit alpha-13 OS=Mus musculus OX=10090 GN=Gna13 PE=1 SV=1	10	8	3314.29	3880	2445.44	3284.58	2504.03	3646.59	3693.01	3188.02	2781.29	3447.67	2882.09	2868.57	3671.58	3119.62	2531.33	2835.78	3708.6	3577.53	5032.92	3952.7	3131.58	3180.36	3019.9	3756.96	1.24407	0.251713	0.717854		20
Q60598	Src substrate cortactin OS=Mus musculus OX=10090 GN=Cttn PE=1 SV=2	14	9	4886.59	5532.38	3851.2	5478.9	4186.43	6730	5467.59	4745.85	4266.43	5498.59	4314.62	4325.38	5281.47	4438.38	4109.96	4979.47	5900.29	5778.13	4981.15	6743.89	5023.55	4829.18	4518.15	5639.19	1.24812	0.201378	0.675007		20
Q8VHM5	Heterogeneous nuclear ribonucleoprotein R OS=Mus musculus OX=10090 GN=Hnrnpr PE=1 SV=1	7	5	1496.04	1547.1	1048.1	1472.97	1131.22	1709.09	1566.71	1901.26	1238.85	1667.18	1307.71	1275.73	1541.8	1581.79	1260.3	1613.51	1558.33	1495.71	1753.72	1921.46	1380.05	1517.43	1407.19	1661.78	1.20414	0.256143	0.722415		20
F8WIS9	Calcium/calmodulin-dependent protein kinase type II subunit alpha OS=Mus musculus OX=10090 GN=Camk2a PE=1 SV=1	6	8	2567.71	1641.92	2516.81	2150.28	1908.8	1444.95	1717.76	2469.4	2462.64	1361.31	2712.46	1936.22	1330.43	1241.63	2458.69	2081.82	2849.09	1822.03	2272.37	2920.05	1994.39	2076.13	1674.6	2350.25	1.40347	0.316984	0.766803		20
Q9DCT8	Cysteine-rich protein 2 OS=Mus musculus OX=10090 GN=Crip2 PE=1 SV=1	10	8	2683.62	2845.12	2304.85	2566.65	2367.17	3241.96	2753.78	2492.64	1974.06	3189.99	2487.97	2136.06	2998.58	3120.5	2054	2003	2331.46	3552.12	3151.29	1947.65	2650.4	2548.69	2531.27	2520.92	1.05136	0.973368	0.989629		20
O55137	Acyl-coenzyme A thioesterase 1 OS=Mus musculus OX=10090 GN=Acot1 PE=1 SV=1	11	10	3387.34	3724.99	2617.3	3495.94	3305.4	3530.3	3694.73	4133.52	3237.43	3560.91	3492.79	3558.9	3708.15	3670.69	3247.34	3449.64	3750.65	3443.77	4629.51	3298.66	3323.33	3612.16	3541.5	3686.02	1.10914	0.446769	0.82946		20
P35293	Ras-related protein Rab-18 OS=Mus musculus OX=10090 GN=Rab18 PE=1 SV=2	9	5	3330.21	3841.05	2550.88	3374.33	2597.25	4039.53	3711.62	3460.51	2764.57	3371.03	2832.22	3080.69	3759.22	2986.09	2874.25	3208.38	3764.13	3637.1	5386.9	4117.62	3239.22	3206.6	3157.5	3960.39	1.25428	0.152167	0.634562		20
Q8BVQ5	Protein phosphatase methylesterase 1 OS=Mus musculus OX=10090 GN=Ppme1 PE=1 SV=5	9	12	2111.06	2326.84	1833.08	2206.73	1705.57	2617.14	2373.6	2145.78	1780.63	2527.76	1971.03	1941.81	2164.4	2212.58	1695.08	2075.97	2345.96	2370.87	2369.71	2603.17	2111.78	2142.89	1992.54	2347.09	1.17794	0.326805	0.769726		20
P62141	Serine/threonine-protein phosphatase PP1-beta catalytic subunit OS=Mus musculus OX=10090 GN=Ppp1cb PE=1 SV=3	3	10	1601.56	1481.68	1773.14	1567.45	1412.1	1897.51	1499.17	1414.58	1167.59	1894.27	1622.75	1336.78	1455.92	1590.07	1249.17	1527.41	1284.98	1439.58	1377.48	1036.4	1613.92	1500.7	1402.19	1321.72	1.22107	0.146537	0.629355		20
O54988	STE20-like serine/threonine-protein kinase OS=Mus musculus OX=10090 GN=Slk PE=1 SV=2	13	11	4128.69	4616.52	3406.69	4100.14	3280.07	4840.67	4476.87	3898.03	3496.2	4360.9	3654.7	3550.21	4105.58	4004	3452.8	3957.31	4985.53	4550.64	5020.82	5465.78	4021.07	3958.85	3767.68	4767.85	1.26546	0.0530883	0.544172		20
Q8JZX5	Leucine rich repeat containing 57 OS=Mus musculus OX=10090 GN=Lrrc57 PE=1 SV=1	11	3	2239.38	2510.71	1804.1	2284.91	1929.37	3259.11	2554.7	2193.69	1754.03	2548.88	2025.77	1865.82	2327.41	2006.04	1866	2004.48	2331.09	2505.75	2275.37	2387.66	2294.01	2193.3	2007.93	2294.59	1.14276	0.547975	0.855732		20
Q9D0R2	Threonine--tRNA ligase, cytoplasmic OS=Mus musculus OX=10090 GN=Tars PE=1 SV=2	10	5	1662.92	1767.63	1414.15	1643.19	1415.56	1624.13	1929.72	1724.95	1484.56	1694.98	1649.35	1836.91	1747.89	1619.07	1512.4	1690.2	1876.56	1712.95	2789.14	1931.49	1582.46	1690.71	1674.49	1964.63	1.24151	0.0806617	0.580504		20
P14685	26S proteasome non-ATPase regulatory subunit 3 OS=Mus musculus OX=10090 GN=Psmd3 PE=1 SV=3	12	11	4604.83	4401.91	4267.4	4305.41	4041.02	4983.87	5309.82	3586.96	3932.74	4745.23	4253.36	4126	4418.29	3097.06	4029.49	4222.03	4456.63	4837.38	5567.29	5275.79	4424.34	4324.12	3883.7	4846.34	1.24787	0.106881	0.597852		20
Q8CGY8	UDP-N-acetylglucosamine--peptide N-acetylglucosaminyltransferase 110 kDa subunit OS=Mus musculus OX=10090 GN=Ogt PE=1 SV=2	9	8	2015.52	2115.3	1719.92	1941.79	1592.59	1938.99	2171.73	2062.33	1690.36	2232.4	2244.5	1906.84	2125.62	2428.83	1555.38	1930.78	2173.25	2156.73	2722.48	2030.73	1878.7	2069.22	1978.15	2187.01	1.16411	0.322433	0.767611		20
Q80TL4	PHD finger protein 24 OS=Mus musculus OX=10090 GN=Phf24 PE=1 SV=2	8	8	2341.99	2514.83	1785.15	2095.89	1693.89	2271.17	2535.99	2200.05	1799.14	2450.36	2073.2	1895.56	2613.28	2633.89	1611.18	1696.6	2473.59	2424.29	3514.39	2338.23	2095.94	2195.35	2141.24	2423.51	1.15629	0.670403	0.895434		20
Q5SVJ0	Calcium/calmodulin-dependent protein kinase II, beta, isoform CRA_b OS=Mus musculus OX=10090 GN=Camk2b PE=1 SV=1	4	14	2753.28	2819.32	2511.79	2565.11	2251.25	2728.17	2712.82	2505.42	2447.41	2630.3	2683.84	2243.26	2505.87	2330.06	2277.36	2411.13	2566.4	2550.41	2630.73	3035.47	2597.54	2593.9	2337	2630.82	1.12572	0.0867467	0.590732		20
A0A0R4J039	Histidine-rich glycoprotein OS=Mus musculus OX=10090 GN=Hrg PE=1 SV=1	13	7	4539.54	5382.03	3475.81	4634.01	3944.95	4889.74	5435.68	4686.49	3989.21	4965.98	3577.63	4528.5	4817.55	4480.11	4172.24	4040.68	6020.83	5397.01	7493.66	6176.6	4433.19	4480.41	4493.76	5711.38	1.28832	0.0815929	0.58291		20
Q8CHT0	Delta-1-pyrroline-5-carboxylate dehydrogenase, mitochondrial OS=Mus musculus OX=10090 GN=Aldh4a1 PE=1 SV=3	11	7	3421.39	3451.53	3029.19	3475.69	3358.48	3837.44	3122.7	3675.63	3616.31	3442.36	3257.84	3052	3479	2855.68	3523.43	3446.86	3714.24	3971.37	3365.58	3631.1	3420.8	3416.51	3214.98	3619.65	1.12587	0.198906	0.673479		20
Q3UE92	X-prolyl aminopeptidase (Aminopeptidase P) 1, soluble, isoform CRA_b OS=Mus musculus OX=10090 GN=Xpnpep1 PE=1 SV=1	12	9	2680.66	2914.82	2021.92	2595.65	1881.1	3135.44	2896.85	2539.51	2233.49	2728.66	2271.93	2280.76	2790.12	2411.71	2169.36	2525.67	3233.38	2962.34	3673.06	3745.61	2496.1	2521.16	2402.09	3194.8	1.33001	0.0475362	0.543867	2	20
Q3V3R1	Monofunctional C1-tetrahydrofolate synthase, mitochondrial OS=Mus musculus OX=10090 GN=Mthfd1l PE=1 SV=2	12	9	3359.75	3813.71	2424.83	3700.76	2832	4231.9	3848.61	3421.22	3015.29	4080.85	3241.33	3087.21	3909.61	3428.52	2899.08	3273.89	4103.79	3978.46	3263.34	4528.01	3335.87	3499.92	3309.54	3797.58	1.14747	0.528667	0.855732		20
Q8BX02	KN motif and ankyrin repeat domain-containing protein 2 OS=Mus musculus OX=10090 GN=Kank2 PE=1 SV=1	13	9	3450.99	3928.64	2730.43	3576.12	2811.71	4138.53	3684.84	3456.33	3322.35	3755.14	3107.17	3381.78	3816.61	3065.8	3212.61	3432.87	3807.09	3470.18	3912.36	4257.97	3398.4	3456.96	3357.81	3763.99	1.12097	0.456618	0.834443		20
Q9DBS5	Kinesin light chain 4 OS=Mus musculus OX=10090 GN=Klc4 PE=1 SV=1	4	2	410.113	440.621	317.483	401.1	327.285	494.619	438.757	429.058	319.38	475.039	385.772	359.09	428.816	472.729	385.258	379.089	502.103	452.352	458.748	437.55	393.722	405.902	409.223	444.143	1.12806	0.574892	0.863775		20
P31938	Dual specificity mitogen-activated protein kinase kinase 1 OS=Mus musculus OX=10090 GN=Map2k1 PE=1 SV=2	13	8	5319.18	5929.98	4552.77	5620.94	4757.23	6146.12	6372.39	5279.91	4626.42	6994.43	6232.85	4990.26	5501.59	5961.45	4706.28	5204.2	5814.22	5430.93	4381.16	4968.54	5355.78	5838.79	5268.18	5136.97	1.13662	0.442449	0.828386		20
Q9CZ04-2	Isoform 2 of COP9 signalosome complex subunit 7a OS=Mus musculus OX=10090 GN=Cops7a	8	6	2302.5	2337.49	2035.73	2417.72	1888.76	2408.18	2458.68	2351.91	1929.48	2476.55	1991.43	2000.61	2365.9	2484.77	2113.32	2392.43	2547.94	2528.69	2899.72	2711.96	2222.41	2229.02	2232.81	2610.44	1.1746	0.0541735	0.544172		20
K3W4S6	Glycogenin OS=Mus musculus OX=10090 GN=Gyg PE=1 SV=1	8	4	2686.29	2380.2	2931.67	2566.29	2598.07	2582.26	2417.91	2627	2660.62	2503.04	2621.68	2534.95	2410.29	2294.71	2788.22	2685.13	2326.64	2198.46	1676.55	2907.11	2619.02	2564.4	2500.48	2318.14	1.1298	0.40513	0.81026		20
Q9DBS1	Transmembrane protein 43 OS=Mus musculus OX=10090 GN=Tmem43 PE=1 SV=1	11	4	1795.21	1998.33	1223.46	1832.46	1249.87	2155.15	1752.94	1750.8	1635.46	1900.3	1604.82	1890.88	2026.27	1905.91	1613.69	1920.17	2278.93	1820.31	2127.07	2432.57	1669.65	1725.75	1852.77	2103.84	1.26005	0.124375	0.608703		20
E9PYN1	Cell adhesion molecule 1 OS=Mus musculus OX=10090 GN=Cadm1 PE=1 SV=1	6	2	307.387	355.54	283.858	290.069	282.793	301.39	357.892	289.025	257.428	295.017	240.493	358.287	324.225	266.079	279.748	275.934	320.005	282.833	502.752	439.217	302.549	285.272	304.94	353.431	1.23893	0.279564	0.740576		20
P51859	Hepatoma-derived growth factor OS=Mus musculus OX=10090 GN=Hdgf PE=1 SV=2	9	5	4345.11	4858.72	3628.63	4640.2	3868.71	5353.45	4722.98	4356.17	3701.58	5200.75	4305.15	3695.58	4927.54	4914.35	3643.3	3773.75	4654.03	5724.02	4924.15	4134.9	4410.63	4429.48	4249.31	4594.31	1.08119	0.892095	0.959766		20
Q8BHN3-2	Isoform 2 of Neutral alpha-glucosidase AB OS=Mus musculus OX=10090 GN=Ganab	17	12	4760.04	5101.78	4221.85	4724.37	4767.55	4705.55	4935.11	4863.18	4832.09	4322.4	4566.56	4809.32	5107.5	4681.5	4820.99	5140.78	5288.05	4902.98	6298.27	5411.32	4706.31	4698.22	4852.36	5388.42	1.14691	0.0139089	0.530745		20
P08556	GTPase NRas OS=Mus musculus OX=10090 GN=Nras PE=1 SV=1	10	2	1641.25	1814.23	1350.23	1625.65	1519.92	2070.73	1773.74	1552.12	1563.07	1968.46	1624.79	1368.92	1619.62	1503.88	1313.28	1522.93	1839.8	1808.41	1195.91	1905.58	1655.29	1689.44	1446.57	1631.15	1.1679	0.405796	0.810539		20
E9Q3A7	Cadherin 19, type 2 OS=Mus musculus OX=10090 GN=Cdh19 PE=1 SV=1	8	4	2925.49	3753.34	2373.41	3199.24	2320.27	3829.76	3418.61	2665.69	2344.75	3025.13	2364.07	2374.82	3164.14	2491.21	2445.4	2397.44	3526.27	3642.73	4215.37	4006.75	3008.09	2734.21	2601.13	3493.2	1.34296	0.135376	0.616809		20
P52825	Carnitine O-palmitoyltransferase 2, mitochondrial OS=Mus musculus OX=10090 GN=Cpt2 PE=1 SV=2	14	8	3172.93	2984.62	2938.22	3073.36	2773.56	3458.38	2579.2	3777.64	3143.47	2804.32	2721.36	2937.71	2867.44	2743.12	3299.65	3630.09	3094.67	2892.99	3189.6	3668.7	3059.56	2976.77	2954.98	3281.15	1.11038	0.434235	0.820285		20
P51642	Ciliary neurotrophic factor OS=Mus musculus OX=10090 GN=Cntf PE=2 SV=1	10	7	3073.67	3383.01	2672.16	3044.19	2798.83	3934.79	3501.63	3080.67	2701.5	3127.34	2721.61	2933.46	3068.25	2652.66	2959.73	3008.1	3218.29	3091.51	2768.78	4321.32	3125.11	3012.34	2899.36	3241.89	1.11814	0.612363	0.875328		20
Q9JLM8	Serine/threonine-protein kinase DCLK1 OS=Mus musculus OX=10090 GN=Dclk1 PE=1 SV=1	11	4	1988.79	2289.48	1485.58	2231.59	1523	2623.25	2344.96	2006.32	1766.92	2467.44	2033.4	1715.98	2071.87	2156.51	1531.45	1956.83	2404.72	2202.78	1275.45	2858.31	1980.29	2108.84	1851.11	2067.63	1.13923	0.825509	0.939151		20
P19783	Cytochrome c oxidase subunit 4 isoform 1, mitochondrial OS=Mus musculus OX=10090 GN=Cox4i1 PE=1 SV=2	11	14	10092.6	9625.93	11146.2	11425.1	12451.5	10464.5	9846.13	12873.3	11689	10743.8	10599	9440.43	9531.06	9649.44	10629.6	11185.1	10022.9	9829.92	6788.47	9153.12	10828.3	11102.8	9801.41	9270.53	1.19764	0.101678	0.597852		20
Q8BVQ9	26S proteasome regulatory subunit 7 OS=Mus musculus OX=10090 GN=Psmc2 PE=1 SV=1	7	10	3105.7	3268.36	2666.27	3200.73	2903.14	3243.59	3190.89	3074.4	3316.8	3083.81	2991.84	2932.96	3317.66	2888.47	3107.77	3388.01	3619.07	3381.56	3499.42	3709.32	3056.72	3129.56	3057.13	3517.14	1.15063	0.00476413	0.432187		20
Q9Z1E4	Glycogen [starch] synthase, muscle OS=Mus musculus OX=10090 GN=Gys1 PE=1 SV=2	11	11	3462.36	2534.55	5354.99	3103.14	6143.62	1835.82	2337.05	3312.07	4897.7	1569.51	3309.15	4080.04	2243.59	1702.43	5793.98	3826.49	2678.59	2296.14	2092.39	1678.13	3435.69	2876.39	3082.58	2417.88	1.42095	0.621617	0.877957		20
P62137	Serine/threonine-protein phosphatase PP1-alpha catalytic subunit OS=Mus musculus OX=10090 GN=Ppp1ca PE=1 SV=1	9	2	1891.14	2127.48	1626.81	2075.5	1536.05	2105.36	2124.95	1924.07	1617.99	2359.57	1913.78	1813.28	2157.76	2357.21	1474.29	1685.63	1770.62	2081.13	1312.03	2451.08	1878.44	1972.67	1920.27	1820.11	1.08382	0.911336	0.9628		20
Q8VDQ8	NAD-dependent protein deacetylase sirtuin-2 OS=Mus musculus OX=10090 GN=Sirt2 PE=1 SV=2	11	12	4452.31	4815.38	3477.69	4463.38	3512.86	5052.29	5132.63	4411.3	3708.17	5056.99	4550.86	4200.58	4975.83	4690.6	3491.03	3999.32	4660.27	4887.38	5517.78	4968.74	4251.61	4541.62	4301.2	4780.76	1.12446	0.544014	0.855732		20
Q9ER00	Syntaxin-12 OS=Mus musculus OX=10090 GN=Stx12 PE=1 SV=1	10	11	4862	5233.62	3446.58	4965.73	3725.72	5645.94	5227.69	4611.25	4023.2	5228.33	4391.92	4186.77	5110.07	4824.67	3831.8	4630.01	5955.06	5732.82	5927.29	6431.26	4574.28	4672.44	4459.58	5701.61	1.27851	0.0760415	0.57511		20
Q9JJU8	SH3 domain-binding glutamic acid-rich-like protein OS=Mus musculus OX=10090 GN=Sh3bgrl PE=1 SV=1	9	10	3269.46	3889.75	2387.24	3833.67	2979.8	4142.78	4072.39	3685.98	2973.91	4521.39	3787.05	3882.06	4605	4895.8	2819.23	3124.53	3674.3	3916.77	3145.63	3408.2	3359.16	3772.77	3963.34	3440.52	1.17986	0.476552	0.840147		20
P47757-2	Isoform 2 of F-actin-capping protein subunit beta OS=Mus musculus OX=10090 GN=Capzb	16	18	11139.2	11826.3	10478	11059.8	11544.9	11568.9	11317.8	10093.1	12509	10836.9	11583.1	9316.66	10486	10390	11518.7	11259.2	11927.3	11933	7758.85	11006.3	11260.8	11239.5	10398.6	10647.5	1.08292	0.598835	0.86798		20
P20108	Thioredoxin-dependent peroxide reductase, mitochondrial OS=Mus musculus OX=10090 GN=Prdx3 PE=1 SV=1	8	8	4589.39	4373.7	4265.2	4548.59	4075.71	4245.55	4438.31	4908.04	4383.38	4549.02	4003.62	5208.69	4268.77	4370.86	4722.99	4971.1	4439.34	3979.71	6062.02	4480.5	4346.03	4446.94	4628.65	4737.11	1.08998	0.505994	0.849733		20
A2AKU9	ATP synthase subunit gamma OS=Mus musculus OX=10090 GN=Atp5c1 PE=1 SV=1	13	15	9740.89	8697.04	9426.86	9625.74	11606.2	8036.48	8584.8	12054.7	11307.1	8527.46	9022.38	8905.15	8520.7	8052.21	10203.9	9846.38	8732.3	8682.54	7954.82	8855.02	9460.65	9792.1	8885.86	8793.76	1.11353	0.479407	0.840147		20
Q8K183	Pyridoxal kinase OS=Mus musculus OX=10090 GN=Pdxk PE=1 SV=1	9	6	1204.06	1328.74	940.065	1249.95	1080.15	1568.56	1321.1	1249.78	1111.46	1292.21	1119.63	1519.08	1522.46	1122.75	1211.42	1147.3	1289.97	1155.33	1477.3	1444.44	1212.98	1215.66	1331.76	1295.47	1.09792	0.665111	0.893559		20
O55026	Ectonucleoside triphosphate diphosphohydrolase 2 OS=Mus musculus OX=10090 GN=Entpd2 PE=1 SV=2	9	13	5263.38	6241.38	4040.88	5287.05	4137.66	5751.92	6037.28	5399.35	4117.21	6473.88	5083.84	4699.21	6157.49	6553.54	3939.72	4526.21	5336.47	5934.38	7021.68	5269.54	5055.92	5358.32	5228.08	5557.96	1.0993	0.860202	0.94842		20
Q91VR2	ATP synthase subunit gamma, mitochondrial OS=Mus musculus OX=10090 GN=Atp5f1c PE=1 SV=1	1	1	132.986	154.654	81.5006	134.139	94.7894	134.633	133.742	136.868	104.706	118.617	108.5	134.961	149.349	124.4	102.012	121.405	164.583	152.048	283.233	157.068	119.206	119.791	126.465	168.332	1.41211	0.0853968	0.590732		20
Q6ZWQ9	MCG5400 OS=Mus musculus OX=10090 GN=Myl12a PE=1 SV=1	11	1	289.351	318.333	216.193	241.673	190.355	457.613	306.416	304.395	363.348	219.163	294.129	292.829	388.194	226.578	104.243	326.767	308.472	341.893	668.35	327.39	273.573	293.681	227.631	376.255	1.65292	0.232567	0.705456		20
E0CXB9	Catenin alpha-2 OS=Mus musculus OX=10090 GN=Ctnna2 PE=1 SV=1		1				35.1146	29.1659	32.5133			47.1511	38.6746	23.1601			32.738	32.52				111.046	58.7696	32.1717	34.8246	32.6288	80.7843	2.51103	0.0414413	0.541919		10
E9PV22	Leucine-rich repeat-containing protein 47 OS=Mus musculus OX=10090 GN=Lrrc47 PE=1 SV=1	11	6	2206.63	2497.78	1800.74	2268.97	2013.03	2312.03	2416.53	2206.06	2233.35	2390.04	2130.61	2141.4	2427.2	2124.6	2050.83	2192.96	2557.39	2487.12	3098.41	2311.97	2171.37	2272.66	2181.49	2511.48	1.15663	0.123225	0.608703		20
Q8JZN5	Acyl-CoA dehydrogenase family member 9, mitochondrial OS=Mus musculus OX=10090 GN=Acad9 PE=1 SV=2	11	10	3820.36	3877.25	2941.45	3766.15	3114.87	4080.87	3832.22	3793.1	3291.84	3516.52	3237.36	4064.15	4254.69	3387.82	3614.18	3810.5	4286.11	3458.95	6048.26	4080.93	3574.48	3525.64	3814.54	4254.77	1.20681	0.178534	0.661586		20
P60122	RuvB-like 1 OS=Mus musculus OX=10090 GN=Ruvbl1 PE=1 SV=1	8	8	1798.22	2023.48	1297.2	1836.84	1422.74	2050.7	2111.15	1822.21	1490.98	2030.85	1733.26	1631.18	1970.12	2046.32	1473.37	1780.1	1959.3	1830.83	2227.33	1911.39	1713.33	1824.01	1764.29	1935.82	1.12986	0.596538	0.867682		20
Q9QZZ6	Dermatopontin OS=Mus musculus OX=10090 GN=Dpt PE=1 SV=1	11	8	4429.15	5401.76	3241.15	4237.59	3856.27	5234.9	4305.54	4354.41	3734.06	4996.85	4139.13	3311.39	5407.36	5066	4113.53	3534.28	4540.38	5884.96	5606.14	3425.92	4334.7	4286.95	4395.1	4484.52	1.04609	0.985336	0.994227		20
Q59IW6	ABI gene family, member 3 (NESH)-binding protein OS=Mus musculus OX=10090 GN=Abi3bp PE=1 SV=1	12	14	6382.61	7062.61	5385.8	6236.86	5582.72	6994.25	7072.02	6105.82	5878.14	8063.54	6533.89	5354.31	6445.62	7876.26	5219.89	5990.49	6935.43	7287.89	5180.75	6456.3	6241.58	6687.21	6137.44	6325.62	1.08958	0.793597	0.926905		20
Q9D8B7	Junctional adhesion molecule C OS=Mus musculus OX=10090 GN=Jam3 PE=1 SV=2	11	10	6376.54	6893.65	5465.06	6079.23	5108.32	7612.84	7180.98	5726.16	4904.42	6117.08	5364.65	4677.58	6285.59	5509.63	5602.71	5056.63	6277.53	7389	8224.02	6805.82	6199.89	5809.57	5488.73	6662.55	1.21386	0.283378	0.744537		20
A2AEW8	GRIP1-associated protein 1 OS=Mus musculus OX=10090 GN=Gripap1 PE=1 SV=1	11	4	1554.53	1733.21	1201.5	1663.36	1489.38	1558.14	1756.06	1497.8	1562.57	1551.27	1540.13	1580.58	1690.76	1485	1622.63	1559.78	1958.41	1772.83	1922.68	1910.31	1523.34	1579.12	1592.98	1818.56	1.1938	0.0386024	0.541919		20
P35279-2	Isoform 2 of Ras-related protein Rab-6A OS=Mus musculus OX=10090 GN=Rab6a	1		63.2	64.8446	51.3608				61.5764	62.7041				46.8959	58.0167			55.0208	70.0462	63.7195			59.485	62.1377	52.1608	62.6221	1.20056	0.42392	0.819216		10
P24369	Peptidyl-prolyl cis-trans isomerase B OS=Mus musculus OX=10090 GN=Ppib PE=1 SV=2	13	17	9975.94	11174.5	8028.87	11089.3	8686.3	13163.9	11437.2	10733.1	9049.02	11243.6	9441.17	12148.7	13132.1	10712.2	9745.87	11330.7	12254.4	10921.1	13909.3	14095.9	10213.2	10335.1	11360.3	12434.9	1.21754	0.124031	0.608703		20
P50580	Proliferation-associated protein 2G4 OS=Mus musculus OX=10090 GN=Pa2g4 PE=1 SV=3	13	8	4414.25	5027.08	3549.03	4586.93	4038.03	5658.5	5005.86	4545.85	4069.34	4882.61	4148.95	4368.06	5031.7	4123.92	4156.91	4292.17	4616.96	4945.12	4327.95	5802.94	4495.51	4514.83	4405.76	4766.81	1.08195	0.798386	0.929904		20
P10922	Histone H1.0 OS=Mus musculus OX=10090 GN=H1f0 PE=2 SV=4	9	9	10399.4	11438.5	7689.45	11519.4	8683.84	13129	12972.7	11611.6	7961.61	15452	11899.6	9162.95	12962.8	16469.1	7807.87	9731.57	9195.71	13188.7	7850.34	7580.74	10310.4	11713.5	11116.9	9317.81	1.25711	0.51	0.850826		20
Q8VIM9	Immunity-related GTPase family Q protein OS=Mus musculus OX=10090 GN=Irgq PE=1 SV=1	9	5	2402.85	2734.53	1710.01	2334.82	1676.03	2514.35	2696.8	2402.95	1755.84	2525.88	2043.93	1997.93	2571.83	2594.9	1783.35	2288.51	3007.42	3170.71	4762.49	2991.95	2190.76	2258.35	2208.24	3151.65	1.43861	0.0413885	0.541919	2	20
Q8R146	Acylamino-acid-releasing enzyme OS=Mus musculus OX=10090 GN=Apeh PE=1 SV=3	11	11	2798.9	2839.79	2548.59	2747.46	2475.22	2969.16	3076.38	2517.28	2547.69	2472.39	2457.95	2993.74	2590.42	2215.64	2710.5	3016.12	3121.47	2564.07	3837.66	3633.08	2724.53	2604.73	2612.36	3201.96	1.22929	0.0382531	0.541919	3	20
E9QAQ5	Glycogen synthase kinase-3 beta OS=Mus musculus OX=10090 GN=Gsk3b PE=1 SV=1	6	7	2148.73	2288.36	1549.72	2132.99	2166.36	2791.83	2409.01	2355	1938.52	2680.98	2438.14	1394.47	2124.01	2156.79	1822.79	1811.51	2367.79	3023.73	1603.06	1740.86	2148.3	2351.42	1847.26	2049.88	1.27293	0.362219	0.787894		20
P14148	60S ribosomal protein L7 OS=Mus musculus OX=10090 GN=Rpl7 PE=1 SV=2	12	8	4710.01	4561.77	4172.93	4396.15	3881.15	4671.62	5148.81	4878.18	3557.34	4522.33	4478.9	5402.7	4852.27	4001.77	3909.21	5362.34	3923.46	4273.75	10582.7	3285.11	4388.84	4482.55	4500.12	5000.29	1.13932	0.838628	0.942098		20
D3Z3Y7	Pleckstrin homology domain-containing family A member 4 OS=Mus musculus OX=10090 GN=Plekha4 PE=4 SV=1	11	9	2221.36	2609.61	1721.04	2114.97	1667.7	2663.94	2696.61	2209.24	1837.86	2369.38	1880.36	1944.4	2442.84	2242.96	1563.37	2058.38	2612.41	2754.55	3974.46	2955.45	2131.35	2175.96	2020.18	2806.11	1.38904	0.0885516	0.590732		20
P47791	Glutathione reductase, mitochondrial OS=Mus musculus OX=10090 GN=Gsr PE=1 SV=3	9	5	2222.63	2274.62	1934.9	2053.85	1762.28	2664.22	2164.48	2230.03	1725.81	2473.65	2005.84	1962.98	2367.4	2116.21	1813.53	2085.42	2161	2388.59	2646.17	2530.47	2133.58	2105.03	2055.03	2352.68	1.14484	0.392846	0.805063		20
P35276	Ras-related protein Rab-3D OS=Mus musculus OX=10090 GN=Rab3d PE=1 SV=1	7	6	2452.3	2653.78	1614.68	2531.44	1712.06	2985.49	2893.17	2685.33	2212.95	2642.42	2427.6	2321.73	2630.68	2496.39	2047.33	2261.84	2814.82	2342.5	2903.65	2711.52	2267.62	2561.56	2363.72	2593.88	1.14388	0.508306	0.850048		20
Q9CVB6	Actin-related protein 2/3 complex subunit 2 OS=Mus musculus OX=10090 GN=Arpc2 PE=1 SV=3	14	11	5906.56	6605.6	4426.64	6101.07	4648.32	7857.13	6883.3	5645.62	4661.9	6518.86	5699.7	5464.24	6036.58	5013.83	4976.07	5490.34	6207.09	6291.3	6261.75	7218.63	5810.51	5829.33	5356.05	6270.12	1.17066	0.532276	0.855732		20
Q8CGA0	Protein phosphatase 1F OS=Mus musculus OX=10090 GN=Ppm1f PE=1 SV=1	10	6	2454.16	2802.52	1783.12	2510.37	2111.88	2821.91	2897.66	2379.71	1954.65	2596.9	2262.9	2304.13	2709.46	2429.46	2214.1	2204.85	2862.89	2965.91	2931.81	3530.41	2383.77	2397.46	2407.27	2867.22	1.20281	0.206146	0.678407		20
Q8CCX5	Keratin-like protein KRT222 OS=Mus musculus OX=10090 GN=Krt222 PE=2 SV=1	8	6	2619.84	2820.02	1962.86	2569.13	2002.6	2822.09	2936.13	2566.69	2141.16	2871.33	2358.99	2127.39	2739.14	2563.97	1891.18	2229.29	3025.21	3176.37	3853.44	3129.06	2439.09	2556.94	2305.56	3036.85	1.31718	0.104847	0.597852		20
A2AUC9	Kelch-like protein 41 OS=Mus musculus OX=10090 GN=Klhl41 PE=1 SV=1	11	13	4481.11	2542.45	8543.6	3691.89	6405.48	2240.26	2149.21	5263.63	5501.76	1936.63	4161.16	3897.67	1930.02	1797.45	6921.52	4482.33	2331.96	1900.78	2487.87	2378.75	4156.52	3467.89	3110.33	2594.58	1.602	0.48685	0.843242		20
B7ZNL2	Nap1l4 protein OS=Mus musculus OX=10090 GN=Nap1l4 PE=1 SV=1	7	8	2636.72	2870.08	2195.93	2489.65	2201.21	3303.74	2873.93	2605.9	2260.08	2621.8	2122.19	2320.34	2705.26	2543.98	2382.83	2736.14	3193.47	2680.29	2996.9	3895.67	2588.59	2481.92	2483.66	3071.62	1.2376	0.0757723	0.574626		20
Q8C522	Endonuclease domain-containing 1 protein OS=Mus musculus OX=10090 GN=Endod1 PE=1 SV=2	8	11	3532.69	3789.08	3079.69	3409.39	3016.2	4030.26	3901.69	3276.4	2918.12	3782.86	3070.89	3168.91	3575.22	3615.33	2792.53	3265.85	3825.97	3801.68	4430.6	4150.99	3457.56	3367.96	3270.32	3874.94	1.18488	0.178473	0.661586		20
P46467	Vacuolar protein sorting-associated protein 4B OS=Mus musculus OX=10090 GN=Vps4b PE=1 SV=2	11	7	3940.2	4195.23	2734.97	3696.91	3235.04	5330.92	4181.25	3357.29	3147.1	4107.08	3365.8	3538.85	3747.6	3491.42	3334.39	3461.28	4396.42	3877.75	3119.41	4602.77	3772.46	3607.16	3524.99	3851.25	1.09255	0.840519	0.943107		20
A2A9M4	Dedicator of cytokinesis protein 7 OS=Mus musculus OX=10090 GN=Dock7 PE=1 SV=2	14	6	2320.74	2422.14	1897.89	2104.71	1826.09	2409.49	2502.84	2252.74	1862.71	2509.45	2078.8	1917.72	2318.5	2800.02	1649.87	2270.04	2401.67	2361.79	2763.2	2661.75	2150.09	2227.08	2128.88	2484.7	1.16714	0.337156	0.771425		20
Q91W90	Thioredoxin domain-containing protein 5 OS=Mus musculus OX=10090 GN=Txndc5 PE=1 SV=2	9	9	3038.77	3095.2	2659.98	2501.32	2424.87	3872.83	3085.27	2825.18	2514.38	3017.95	2617.25	2631.2	3126.35	2693.67	2651.11	3107.96	3199.27	3457.79	4277.33	3656.26	2894.18	2803.28	2768.48	3516.47	1.27018	0.0355665	0.541919	2	20
P62960	Nuclease-sensitive element-binding protein 1 OS=Mus musculus OX=10090 GN=Ybx1 PE=1 SV=3	7	10	1467.8	1648.34	1372.69	1685.85	1526.9	1662.45	1464.34	1521.31	1576.62	1567.78	1539.62	1645.45	1662.2	1633.4	1605.59	1847.68	1663.86	1662.69	1333.61	1824.54	1556.36	1533.41	1636.53	1655.57	1.07967	0.398997	0.807673		20
Q07417	Short-chain specific acyl-CoA dehydrogenase, mitochondrial OS=Mus musculus OX=10090 GN=Acads PE=1 SV=2	14	6	3459.01	3395.15	2939.3	3305.25	3277.37	4000.57	3016.4	3918.16	3741.95	2482.84	2661.53	3456.58	3446.68	2611.71	3949.22	3999.41	3611.53	3333.81	3886.13	4659.45	3381.82	3112.79	3329.44	3873.43	1.24436	0.183402	0.663369		20
Q3ULD5	Methylcrotonoyl-CoA carboxylase beta chain, mitochondrial OS=Mus musculus OX=10090 GN=Mccc2 PE=1 SV=1	11	5	1909.13	1997.62	1641.92	1649.29	1450.9	1967.46	1773.7	1972.16	1670.48	1818.79	1614.03	2140.33	2154.44	1960.67	1760.85	2124.16	1999.76	2213.21	3776.55	2257.41	1757.61	1765.52	1997.5	2403.14	1.36727	0.0179282	0.541077	2	20
F6TQW2	Immunoglobulin heavy constant gamma 2C (Fragment) OS=Mus musculus OX=10090 GN=Ighg2c PE=4 SV=2	8	8	2788.32	3203.36	1852.04	2275.45	1940.02	3280.27	2112.27	1767.62	1703.35	3891.94	2294.38	2637.39	3421.57	3936.96	1358.57	2550.09	2603.22	2627.13	2730.86	2151.2	2492.09	2243.13	2635.79	2524.09	1.17505	0.865766	0.951018		20
P82347	Delta-sarcoglycan OS=Mus musculus OX=10090 GN=Sgcd PE=1 SV=1	9	11	6171.22	7250.17	4892.16	6686.52	5624.09	7642.01	7189.08	6404.55	6010.81	7877.7	5947.5	6937.31	7191.69	7970.41	5043.38	5864.72	7212.31	6871.28	5204.96	7977.11	6306.38	6646.08	6692	6551.25	1.06115	0.934385	0.973586		20
Q8K310	Matrin-3 OS=Mus musculus OX=10090 GN=Matr3 PE=1 SV=1	11	11	3391.47	3526.66	2787.35	3259.26	2764.89	3448.03	3558.35	3268.2	2969.03	3560.33	3230.26	3394.78	3438.53	3533.52	2804.83	3522.87	3699.58	3515.37	4502.83	4030.17	3180.91	3309.63	3279.63	3836.77	1.20618	0.0365152	0.541919	2	20
P12787	Cytochrome c oxidase subunit 5A, mitochondrial OS=Mus musculus OX=10090 GN=Cox5a PE=1 SV=2	9	10	5238.84	4924.44	4800.04	5403.63	7000.19	4188.3	4850.55	6873.63	7982.68	4457.89	4729.45	4767.45	4853.27	4418.65	6575.96	6014.41	5427.66	4905.98	3829.87	4069.64	5193.32	5621	5092.05	4780.29	1.17587	0.65782	0.892186		20
A6X8Z5	Rho GTPase-activating protein 31 OS=Mus musculus OX=10090 GN=Arhgap31 PE=1 SV=1	9	5	1556.39	1666.36	1222.93	1608.04	1256.11	1550.77	1812.83	1539.52	1400.08	2003.25	1534.48	1409.83	1772.18	2173.9	1287.11	1401.52	1829.15	1829.21	1522.74	1703.43	1466.2	1644.06	1626.04	1648.21	1.12413	0.553209	0.855732		20
Q9WUL7	ADP-ribosylation factor-like protein 3 OS=Mus musculus OX=10090 GN=Arl3 PE=1 SV=1	10	11	3167.78	3794.88	2190.7	3111.49	2536.92	3998.66	3729.25	2886.72	2583.18	3612.31	2824.93	2820.44	3574.24	3428.1	2549.72	2807.86	3479.43	3298.15	2976.29	4127.86	3066.34	3094.53	3063.81	3307.59	1.07957	0.894277	0.960439		20
A0A0U1RNP7	Perilipin-1 (Fragment) OS=Mus musculus OX=10090 GN=Plin1 PE=1 SV=1	2	3	211.975	213.452	207.215	202.876	228.156	172.992	254.025	203.782	279.579	172.067	228.385	221.654	240.452	194.476	257.558	213.378	236.334	181.281	251.639	195.82	205.392	224.379	227.306	214.157	1.1067	0.633862	0.884722		20
B1B1A8	Myosin light chain kinase, smooth muscle OS=Mus musculus OX=10090 GN=Mylk PE=1 SV=1	12	10	3938.89	3935.96	3195.01	4628.21	3561.19	4234.8	3349.54	3533.62	3680.92	3915.85	3536.46	4125.03	6251.18	5617.59	4473.06	4703.27	3264.75	4764.48	3170.3	4243.33	3888.57	3598.42	5045.29	3968.39	1.40209	0.0263491	0.541077	1	20
A2ALV3	Endophilin-A1 OS=Mus musculus OX=10090 GN=Sh3gl2 PE=1 SV=1	12	12	4734.5	5012.77	3725.75	5010.16	4172.56	5716.71	5373.99	4807.05	4338.45	5142.31	4919.01	4037.34	4813.3	4082.44	4169.47	4685.31	5680.76	5545.86	4705.34	6160.18	4684.47	4903.53	4264.66	5324.27	1.24846	0.073137	0.572708		20
P35235	Tyrosine-protein phosphatase non-receptor type 11 OS=Mus musculus OX=10090 GN=Ptpn11 PE=1 SV=2		14				5226.15	4108.58	5877.66			4057.5	5379.89	4828.2			4820.92	4146.46				3905.1	5808.32	5016.02	4723.59	4470.99	4762.57	1.1219	0.916338	0.964905		10
Q8BFY9	Transportin-1 OS=Mus musculus OX=10090 GN=Tnpo1 PE=1 SV=2	10	7	1682.23	1829.12	1549.83	1560.17	1309.43	1898.82	1707.85	1674.74	1374.78	1776.04	1419.83	1331.06	1762.44	1722.31	1470.39	1493.06	1722.66	1898.54	2032.64	2087.13	1626.27	1582.21	1561.22	1833.42	1.17435	0.245931	0.714172		20
P47757	F-actin-capping protein subunit beta OS=Mus musculus OX=10090 GN=Capzb PE=1 SV=3	2	3	1408.88	974.109	2316.24	1109.26	2077.98	655.54	810.463	985.894	2224.89	569.913	1251.78	1176.17	748.093	506.86	2020.92	1612.65	880.399	899.839	614.337	781.255	1298.94	1048.68	974.35	906.811	1.43243	0.644452	0.887856		20
P35979	60S ribosomal protein L12 OS=Mus musculus OX=10090 GN=Rpl12 PE=1 SV=2	7	8	3949.16	4056.18	3323.67	3516.21	2844.95	3250.72	3754.29	3802.5	3017.33	4148.22	3736.08	3208.88	3921.03	4936.16	2653.34	3809.85	4047.04	4477.46	6997.56	3249.5	3465.2	3671.97	3582.9	4356.8	1.2573	0.328058	0.769726		20
Q9CR68	Cytochrome b-c1 complex subunit Rieske, mitochondrial OS=Mus musculus OX=10090 GN=Uqcrfs1 PE=1 SV=1	9	9	4632.78	4142.28	5189.06	4608.51	5403.67	3981.76	4186.64	5522.31	5531.29	3789.49	4391.26	4422.6	3870.33	3451.3	5552.06	4876.21	4428.45	3969.94	4355.81	4175.45	4631.79	4630.17	4255.65	4350.89	1.08839	0.736388	0.918077		20
P27659	60S ribosomal protein L3 OS=Mus musculus OX=10090 GN=Rpl3 PE=1 SV=3	12	12	5664.98	6084.6	4246.42	5565.21	4781	6843.05	6522.56	5003.1	4196.34	7683.94	6000.01	4974.48	5779.48	7594	4694.85	6312.03	6179.22	6690.09	5050.83	5047.71	5465.34	5755.1	5658.25	5815.65	1.0641	0.949815	0.979558		20
Q8CHP8	Glycerol-3-phosphate phosphatase OS=Mus musculus OX=10090 GN=Pgp PE=1 SV=1	10	10	4766.25	5019.81	4379.74	4570.99	4616.19	5118.44	5026.35	4687.95	4648.52	4687.56	4215.58	4033.77	4898.26	4040.54	4378.1	4249.83	4902.51	5067.89	5921.24	4835.19	4738.32	4645.91	4323.84	4966.94	1.14873	0.148926	0.633101		20
O08807	Peroxiredoxin-4 OS=Mus musculus OX=10090 GN=Prdx4 PE=1 SV=1	6	5	1907.95	1794.98	1645.15	1789.69	1349.29	2132.38	1838.14	1720.82	1594.32	1861.66	1505.71	1782	1862.45	1682.93	1531.92	2069.62	1929.27	1854.02	2852.46	2104.05	1752.93	1698.5	1710.3	2135.67	1.25739	0.0498952	0.544172	2	20
Q7TMB8	Cytoplasmic FMR1-interacting protein 1 OS=Mus musculus OX=10090 GN=Cyfip1 PE=1 SV=1	14	10	3836.88	3983.23	3169.61	3901.32	3567.51	5156.63	4061.71	3636.12	3235.44	4351.87	3745.6	3417.44	3798.32	3847.49	3124.56	3783.14	4126.71	4193.88	2921.23	4155.4	3892.19	3787	3534.39	3802.33	1.10123	0.748637	0.918828		20
Q62523	Zyxin OS=Mus musculus OX=10090 GN=Zyx PE=1 SV=2	10	8	4626.56	5088.74	4146.68	4792.09	4766.59	5436.72	5006.06	4404.1	4861.26	4781.99	4496.83	4286.64	5179.32	4749.44	5018.89	4578.78	5298.08	5585.42	4155.15	5141.43	4792.99	4704.61	4796.34	4924.01	1.04664	0.885054	0.958229		20
P62334	26S proteasome regulatory subunit 10B OS=Mus musculus OX=10090 GN=Psmc6 PE=1 SV=1	9	9	2978.52	3128.19	2802.55	2912.72	3079.64	2866.49	2935.11	2979.32	2978.85	2791.42	2937.81	2811.39	3203.68	2572.86	3105.31	2740.57	2886.36	3103.83	3448.46	2875.98	2959.14	2923.67	2912.55	3001.24	1.03045	0.903273	0.961161		20
P18572	Basigin OS=Mus musculus OX=10090 GN=Bsg PE=1 SV=2	7	7	4778.64	5059.24	4396.27	4659.84	3622.12	5097.12	4919.62	4358.09	3868.83	4701.84	4128.24	3881.22	4379.07	5256.2	3994.86	4269.45	4968.53	4628.93	3477.44	6832.57	4572.87	4378.93	4346.41	4716.12	1.08506	0.84761	0.944458		20
Q8R5C5	Beta-centractin OS=Mus musculus OX=10090 GN=Actr1b PE=1 SV=1	4	2	564.462	706.203	465.423	634.438	550.224	791.448	702.328	545.163	482.709	776.115	577.133	442.37	597.461	600.145	497.928	485.115	672.495	639.897	310.918	599.861	609.482	607.562	530.126	522.478	1.16652	0.558222	0.855732		20
P57722	Poly(rC)-binding protein 3 OS=Mus musculus OX=10090 GN=Pcbp3 PE=1 SV=3		2				478.15	319.937	513.616			329.02	533.133	438.902			586.969	324.205				558.396	499.222	428.308	425.411	436.232	527.981	1.24111	0.809398	0.93451		10
Q9JI46	Diphosphoinositol polyphosphate phosphohydrolase 1 OS=Mus musculus OX=10090 GN=Nudt3 PE=1 SV=1	9	2	1602.25	1818.06	1463.57	1507.71	1313.52	1754.64	1805.95	1534.14	1423.1	1581.34	1303.77	1146.55	1598.02	1352.03	1408.04	1299.52	1592.72	1933.42	2364.33	1785.75	1567.17	1520.57	1366.61	1760.17	1.28799	0.151719	0.634562		20
Q61411	GTPase HRas OS=Mus musculus OX=10090 GN=Hras PE=1 SV=2	5	2	691.116	779.011	567.218	710.397	608.973	869.324	734.425	699.054	632.308	790.259	714.509	644.667	710.004	821.708	539.949	567.671	749.148	910.351	574.519	790.717	697.195	712.251	671.3	706.382	1.061	0.950424	0.979558		20
Q91YM2	Rho GTPase-activating protein 35 OS=Mus musculus OX=10090 GN=Arhgap35 PE=1 SV=3	11	4	1170.56	1299.65	941.209	1143.08	1186.52	1174.73	1334.47	1157.72	1237.12	1168.47	1248.37	1031.2	1265.84	1060.26	1239.85	1141.18	1292.94	1275.28	1068	1383.64	1147.36	1227.6	1144.53	1226.95	1.07258	0.486611	0.843242		20
Q9Z1R2	Large proline-rich protein BAG6 OS=Mus musculus OX=10090 GN=Bag6 PE=1 SV=1	7	7	1473.7	1563.96	1118.16	1407.81	1341.78	1399.3	1689.28	1450.67	1413.31	1345.65	1417.24	1690.9	1712.14	1360.7	1317.98	1371.16	1635.09	1487.39	2587.34	1601.35	1376.83	1458.74	1509.5	1690.75	1.228	0.228479	0.700592		20
P51863	V-type proton ATPase subunit d 1 OS=Mus musculus OX=10090 GN=Atp6v0d1 PE=1 SV=2	5	6	1728.68	1724.59	1523.86	1767.13	1646.12	1808.57	1820.96	1888.34	1792.45	1793.9	1921.35	1403.7	1745.9	1600.63	1562.42	1683.32	2006.46	1847.69	1526.13	1954.79	1697.21	1842.67	1573.42	1794.67	1.17112	0.0390384	0.541919		20
P61028	Ras-related protein Rab-8B OS=Mus musculus OX=10090 GN=Rab8b PE=1 SV=1	3	1	545.987	550.199	386.888	476.45	429.324	652.958	591.197	517.69	406.464	540.806	455.087	389.485	510.727	377.459	495.486	502.999	544.099	576.287	609.152	672.371	499.454	497.957	439.183	578.154	1.31643	0.111759	0.597852		20
Q61599	Rho GDP-dissociation inhibitor 2 OS=Mus musculus OX=10090 GN=Arhgdib PE=1 SV=3	9	8	2939.64	3249.38	2397.11	2923.54	2321.98	3377.9	3051.44	2630.41	2416.17	3028.4	2523.61	2910.85	3071.07	2608.22	2436.5	3120.6	3195.43	2798.86	4174.78	3553.69	2840.32	2717.55	2745.39	3337.43	1.2281	0.0986821	0.597852		20
Q9Z2Q6	Septin-5 OS=Mus musculus OX=10090 GN=Septin5 PE=1 SV=2	10	7	2667.42	2811.53	1800.04	2647.24	1924.59	3154.28	3177.31	2760.05	2305.42	2901.89	2706.12	2118.84	2634.96	2212.49	1919.52	2338.23	3028.87	2949.42	3130.38	3384.76	2451.27	2755.19	2206.67	2944.46	1.33435	0.0783023	0.578875		20
A0A087WSP5	Signal transducer and activator of transcription OS=Mus musculus OX=10090 GN=Stat1 PE=1 SV=1	8	4	1625.84	1755.32	1439.63	1776.4	1301.05	2337.62	1813.83	1643.63	1374.16	1929.33	1520.8	1451.62	1788.2	1597.31	1387.41	1935.92	1768.58	1861.19	1925.43	1934.24	1676.42	1644.31	1548.69	1883.94	1.21647	0.239845	0.713249		20
P61027	Ras-related protein Rab-10 OS=Mus musculus OX=10090 GN=Rab10 PE=1 SV=1	5	4	4859.95	5235.72	4112.34	4836.65	4360.13	6071.67	5451.82	4716.32	4380.06	4794.27	4709.27	4360.11	4868.12	4142.94	4773.29	4838.1	5063.8	4735.29	4470.91	5702.4	4873.51	4798	4526.33	4945.27	1.09256	0.616614	0.876087		20
Q922U2	Keratin, type II cytoskeletal 5 OS=Mus musculus OX=10090 GN=Krt5 PE=1 SV=1	12	14	14484.1	16878.4	11286.2	7805.81	6711.14	12044.4	12530.9	11262.5	6077.08	5388.95	6661.58	9234.78	8815.31	5418.81	4384.55	9929.95	13933.5	11221.2	32538.7	32545.7	10968	7900.93	6631.68	17506	2.63976	0.0164632	0.541077	2	20
Q6A065	Centrosomal protein of 170 kDa OS=Mus musculus OX=10090 GN=Cep170 PE=1 SV=2	11	7	2022.39	2191.43	1678.21	2113.34	1823.18	2150.75	2182.31	1948.28	1893.1	2161.41	2033.44	1880.83	2055.43	1881.76	1904.58	1982.72	2297.08	2108.78	1977.03	2408.85	1987.49	2040.53	1929.32	2148.12	1.11341	0.269223	0.730403		20
G3UWS1	Nebulin (Fragment) OS=Mus musculus OX=10090 GN=Neb PE=1 SV=1	1	1	543.806	328.12	1012.16	394.53	680.804	303.066	243.005	364.612	630.408	261.296	369.747	461.899	242.232	263.516	704.123	550.105	257.376	253.77	392.736	256.858	494.949	351.902	379.584	324.975	1.52304	0.402808	0.809319		20
P62761	Visinin-like protein 1 OS=Mus musculus OX=10090 GN=Vsnl1 PE=1 SV=2	12	13	4453.18	4942.99	3067.49	4298.84	3527.76	6153.21	5489.72	4590.02	3591.98	4820.28	4354.56	3584.76	4605.43	4313.29	3896.9	3955.02	4717.21	4755.44	4558.26	4646.18	4297.66	4526.3	4081.45	4516.31	1.10899	0.775036	0.924723		20
Q9CRC9	Glucosamine-6-phosphate isomerase 2 OS=Mus musculus OX=10090 GN=Gnpda2 PE=1 SV=1	8	4	1330.5	1342.56	1252.89	1202.51	926.342	1737.98	1226	1166.16	913.098	1406.9	1140.51	1140.34	1197.54	1249.56	1011.92	1347.72	1300.49	1308.92	1909.9	1114.41	1276.81	1159.38	1146.32	1373.2	1.19792	0.361725	0.787669		20
O08688	Calpain-5 OS=Mus musculus OX=10090 GN=Capn5 PE=1 SV=1	16	8	3617.91	4187.03	3204.34	3898.93	3640.43	3994.93	4318.2	3541.18	3619.03	4004.8	4676.92	3244.74	3867.96	3864.36	3157.73	3285.09	3809.48	4180.16	2955.92	3443.02	3743.56	4009.75	3517.86	3509.52	1.14253	0.259027	0.722415		20
A0A1L1SQ79	Pleckstrin homology domain-containing family A member 7 (Fragment) OS=Mus musculus OX=10090 GN=Plekha7 PE=1 SV=1	1	1	384.605	391.145	309.772	397.478	425.369	418.311	454.746	437.167	383.401	405.645	374.32	364.407	428.328	323.313	341.423	375.444	425.474	378.439	407.109	473.158	385.77	409.913	362.301	410.418	1.13281	0.269088	0.730403		20
P63087-2	Isoform 2 of Serine/threonine-protein phosphatase PP1-gamma catalytic subunit OS=Mus musculus OX=10090 GN=Ppp1cc	1		340.5	420.391	225.71				511.632	283.931				281.895	262.624			288.378	400.939	415.789			318.499	381.14	272.089	363.612	1.40079	0.614418	0.875328		10
Q7M6Y3	Phosphatidylinositol-binding clathrin assembly protein OS=Mus musculus OX=10090 GN=Picalm PE=1 SV=1	1	5	213.277	262.93	209.809	194.787	163.366	223.46	243.501	74.0122	163.614	205.769	185.359	230.335	182.312	189.447	163.43	129.283	215.106	172.106	243.392	200.044	209.133	162.257	189.889	187.709	1.2889	0.544694	0.855732		20
Q64332	Synapsin-2 OS=Mus musculus OX=10090 GN=Syn2 PE=1 SV=2	7	2	822.452	807.124	470.041	700.441	517.831	1127.38	928.734	846.611	674.85	650.963	692.785	557.502	723.82	455.082	551.945	646.274	1129.28	894.758	588.066	1867.26	709.527	751.255	564.243	935.644	1.65823	0.1638	0.648125		20
Q91Z53	Glyoxylate reductase/hydroxypyruvate reductase OS=Mus musculus OX=10090 GN=Grhpr PE=1 SV=1	8	7	3056.64	3318.06	2821.76	3340.56	2979.7	3191.98	3299.62	3180.35	3236.3	3114.03	3065.64	3488.47	3327.8	3083.9	3146.65	3036.18	3073.51	3016.86	3013.54	3446.96	3112.55	3178.09	3257.88	3113.19	1.04669	0.558391	0.855732		20
Q9CQI3	Glia maturation factor beta OS=Mus musculus OX=10090 GN=Gmfb PE=1 SV=3	6	8	4758.1	5450.99	3434.61	5166.1	4273.1	6065.16	5727.34	4719.57	4259.45	5682.43	4516.87	4225.9	5383.28	4891.37	4081.74	4515.45	5515.83	5435.99	4512.91	5717.95	4779.94	4944.43	4616.48	5112.79	1.10751	0.773164	0.924723		20
Q8C166	Copine-1 OS=Mus musculus OX=10090 GN=Cpne1 PE=1 SV=1	12	7	2853.51	3059.49	2227.5	2888.59	2192.87	3168.66	2993.31	2655.99	2324.7	3352.49	2689.15	2965.52	3088.21	3322.32	2204.96	2553.47	3056.99	3295.02	3227.47	3377.82	2703.36	2781.93	2861.96	3087.14	1.14196	0.521547	0.853667		20
Q3UDE2	Tubulin--tyrosine ligase-like protein 12 OS=Mus musculus OX=10090 GN=Ttll12 PE=1 SV=1	7	7	1431.81	1414.66	1256.45	1351.93	1100.7	1402.95	1371.69	1232.59	1213.98	1356.19	1198.77	1898.85	1316.54	1361.16	1187.81	1337.28	1308.65	1173.87	2164.15	1404.74	1320.96	1272.53	1417.9	1442.48	1.13355	0.587886	0.865714		20
P49443	Protein phosphatase 1A OS=Mus musculus OX=10090 GN=Ppm1a PE=1 SV=1	12	10	5403.65	6070.94	4286.67	5688.44	4224.56	6675.5	5792.82	5482.03	4565.7	6172.73	5067.4	4631.48	5928.43	5344.66	4437.32	4923.53	5995.15	6186.57	6356.97	6167.99	5315.61	5386.67	5051.56	5901.79	1.16831	0.434705	0.820285		20
O09061	Proteasome subunit beta type-1 OS=Mus musculus OX=10090 GN=Psmb1 PE=1 SV=1	7	4	1575.29	1809.86	1318.43	1661.18	1288.38	2048.9	1806.21	1572.99	1372.9	1695.1	1388.96	1496.06	1783.07	1597.98	1483.57	1557.13	1876.35	1901.31	1479.8	2679.92	1595.29	1558.13	1585.81	1856.11	1.19124	0.361622	0.787669		20
Q8K4Z3	NAD(P)H-hydrate epimerase OS=Mus musculus OX=10090 GN=Naxe PE=1 SV=1	8	9	2965.58	3194.53	2768.74	3076.88	2494.33	3664.63	3162.58	3086.27	2682.35	3401.33	2881.9	2917.78	3162.33	2817.56	2661.95	3057.82	3011.17	2875.53	3136.76	3384.62	3005.95	3032.94	2884.25	3088.67	1.07087	0.760129	0.920348		20
Q9R008	Mevalonate kinase OS=Mus musculus OX=10090 GN=Mvk PE=1 SV=1	5	2	887.157	1022.66	659.788	818.346	699.538	1047.71	980.109	878.39	860.975	885.055	895.311	725.405	957.435	799.51	828.515	825.949	967.269	1028.31	1008.24	1089.28	843.051	899.041	823.576	979.639	1.18949	0.208839	0.680601		20
Q9D379	Epoxide hydrolase 1 OS=Mus musculus OX=10090 GN=Ephx1 PE=1 SV=2	10	13	4240.22	4961.05	3266.19	4447.99	3258.79	5423.19	5232.02	4351.01	3470.4	5008.64	4064.38	4302.69	4568.43	4628.85	3593.76	4217.7	4272.57	4061.86	3885.42	5692.3	4188.7	4377.95	4252.38	4383.72	1.04656	0.962986	0.985248		20
E9QLA5	Inverted formin-2 OS=Mus musculus OX=10090 GN=Inf2 PE=1 SV=1	10	6	1674.85	1612.71	1726.61	1529.44	1373.8	1864.82	1595.47	1485.7	1294.23	1464.41	1333.76	1447.94	1510.99	1348.25	1515.64	1668.15	1520.73	1604.31	2297.16	1825.95	1622.94	1430.59	1454.1	1763.81	1.23292	0.0313726	0.541919	3	20
Q9Z2U0	Proteasome subunit alpha type-7 OS=Mus musculus OX=10090 GN=Psma7 PE=1 SV=1	9	10	4028.82	4544.69	3363.55	4223.99	3306.84	4491.11	4941.18	4031.35	3584.42	4718.23	4085.1	4012.98	4499.06	4896.18	3537.48	4292.78	4644.58	4553.57	4730.39	5338.8	3961.21	4243.62	4205.18	4699.76	1.18644	0.203814	0.675007		20
O55029	Coatomer subunit beta' OS=Mus musculus OX=10090 GN=Copb2 PE=1 SV=2	11	5	2931.78	3260.55	2199.23	2956.68	2370.46	3301.83	3184.99	3144.95	2735.26	3243.56	2651.82	2719.64	3508.6	3019.16	2547.73	3011.61	3365.98	3368.28	4325.91	3543.2	2804.45	2981.65	2926.99	3497.51	1.24713	0.0943742	0.597182		20
O35566	CD151 antigen OS=Mus musculus OX=10090 GN=Cd151 PE=1 SV=2	10	11	8776.65	9152.9	8677.76	8889.72	7827.07	11804.3	9954.26	9034.39	6304.86	13821.4	10914.6	9088.9	11956.1	13127.4	5668.04	6238.84	8700.65	9697.58	7343.64	5576.94	9112.49	9692.35	9482.61	7357.42	1.31736	0.345595	0.77878		20
Q9JLV5	Cullin-3 OS=Mus musculus OX=10090 GN=Cul3 PE=1 SV=1	14	13	4721.55	5345.51	3622.9	5275.38	4091.06	5958.1	5985.31	4920.79	3945.29	5550.1	4682.63	4881.92	5127.93	4813.36	4341.33	4787.44	5488.72	5309.93	5255.15	6279.6	4768.57	4965.9	4782.45	5403.01	1.13305	0.497471	0.849116		20
Q9WUM3	Coronin-1B OS=Mus musculus OX=10090 GN=Coro1b PE=1 SV=1	10	4	3432.39	4025.03	2443.63	3618.49	2783.73	4528.31	3814.27	3481.55	3139.26	3724.16	2867.38	3015.32	4049.16	3254.45	3276.73	3300.92	4257.48	4158.12	3169.56	5615.81	3398.2	3386.14	3377.96	4012.54	1.18786	0.425	0.819793		20
Q62159	Rho-related GTP-binding protein RhoC OS=Mus musculus OX=10090 GN=Rhoc PE=1 SV=2	1	1	427.271	490.858	406.543	460.346	500.216	569.752	481.194	496.332	431.817	495.301	446.451	352.932	533.279	364.185	435.452	373.635	448.137	522.211	461.277	367.594	472.914	469.469	415.649	430.732	1.13777	0.381883	0.797608		20
Q924B0	Inositol-1-monophosphatase OS=Mus musculus OX=10090 GN=Impa1 PE=1 SV=1	13	10	4375.42	4908.72	3480.66	4738.46	4106.32	5514.86	5068.64	4527.8	4001.86	5350.55	4761.38	4646.71	5217.9	4767.41	3788.01	4013.82	5000.81	5072.8	4661.48	4622.95	4474.17	4718.83	4574.4	4658.63	1.05468	0.910763	0.9628		20
Q9WTM5	RuvB-like 2 OS=Mus musculus OX=10090 GN=Ruvbl2 PE=1 SV=3	9	6	2063.97	2273.47	1634.49	2169.7	1780.96	2136.33	2285.46	2060.81	1880.25	2182.01	1889.4	1990.14	2212.41	1955.39	1779	2135.61	2407.43	2132.66	3036.24	2387.17	1996.41	2053.44	1978.29	2399.07	1.2127	0.0650549	0.563175		20
Q5EBP8	Heterogeneous nuclear ribonucleoprotein A1 OS=Mus musculus OX=10090 GN=Hnrnpa1 PE=1 SV=1	7	10	3456.65	3720.15	3049.3	3694.62	3312.4	4066.69	3795.36	3508.87	3527.21	4054.46	3609.98	2882.05	3797.58	3661.21	3122.48	3775.72	4001.37	3902.38	2977.44	3862.93	3535.05	3693.67	3344.52	3683.49	1.1044	0.48066	0.840147		20
A2AMH4	Choline transporter-like protein 1 OS=Mus musculus OX=10090 GN=Slc44a1 PE=1 SV=1	9	9	3535.29	3739.3	3470.29	3106.15	3323.3	5267.95	3724.14	3158.78	3082.76	4150.98	3060.05	2615.89	3503.71	3487.45	2573.35	2748.22	2940.08	4233.01	2961.5	2655.21	3682.72	3409.36	3011.54	3061.5	1.22287	0.238933	0.713249		20
Q6PDL0	Cytoplasmic dynein 1 light intermediate chain 2 OS=Mus musculus OX=10090 GN=Dync1li2 PE=1 SV=2	7	10	2766.92	2753.4	3153.78	2862.46	2138.3	3801.3	2817.35	2927.6	2197.26	3054.82	2472.96	2979.11	2995.17	3034.64	2270.26	3213.62	2664.22	2613.12	3357.18	3695.09	2870.16	2674.77	2800.09	3080.81	1.1518	0.570294	0.860633		20
P56812	Programmed cell death protein 5 OS=Mus musculus OX=10090 GN=Pdcd5 PE=1 SV=3	10	6	4286.48	4675.1	3622.17	4470.58	3936.72	5682.5	4688.09	4097.1	3840.78	4655.56	3650.15	3960.25	4516.39	3445.13	3719.51	4207.38	5169.11	4680.61	4432.49	6069.28	4400.31	4165.19	3890.91	4869.71	1.25156	0.122833	0.608703		20
Q9CX86	Heterogeneous nuclear ribonucleoprotein A0 OS=Mus musculus OX=10090 GN=Hnrnpa0 PE=1 SV=1	6	7	3029.99	3120.26	2259.68	3195.99	2633.81	4089.92	3184.46	3426.92	2836.39	3431.36	2765.2	2601.85	3892.13	3108.51	2738.75	3035.58	3608.8	3654.07	2836.23	4177.58	3004.44	3115.87	3047.15	3429.33	1.14142	0.583499	0.865617		20
Q8BH80	Vesicle-associated membrane protein, associated protein B and C OS=Mus musculus OX=10090 GN=Vapb PE=1 SV=1	11	10	5564.52	5672.17	5280.84	5563.28	4939.52	6195.7	5526.55	5493.75	5700.35	5623.73	4975.31	4635.09	5368.93	4982.71	5350.79	5563.54	5952.8	5814.07	5131.76	6409.12	5522.86	5457.75	5075.25	5758.69	1.13466	0.1093	0.597852		20
Q922I7	MCG13402, isoform CRA_c OS=Mus musculus OX=10090 GN=Ptbp1 PE=1 SV=1	10	12	3839.8	4153.35	3047.32	3908.77	3012.22	5136.35	4215.38	3903.97	3165.06	4546.91	3587.85	4327.98	4773	4751.66	3249.68	3828.16	4158.07	4148.38	3575.24	5461.68	3784.73	3853.5	4226.11	4188.69	1.11662	0.669832	0.895434		20
P62071	Ras-related protein R-Ras2 OS=Mus musculus OX=10090 GN=Rras2 PE=1 SV=1	10	4	3018.61	3557.53	2278.75	3095.02	2500.29	4561.69	3278.55	2997	2485.61	3379.56	2592	2755.46	3418.37	2806.35	2691.62	2821.99	3404.91	3467.7	1937.22	4949.5	3086.07	2924.55	2904.31	3168.75	1.09105	0.926316	0.969865		20
P46414	Cyclin-dependent kinase inhibitor 1B OS=Mus musculus OX=10090 GN=Cdkn1b PE=1 SV=2	8	8	1515.64	1922.62	1147.21	1787.95	1369.78	2058.21	1957.28	1699.47	1344.99	2292.52	1537.17	1801.12	2161.18	2498.35	1200.44	1232.42	1805.83	1831.08	1469.75	1514.68	1601.17	1735.98	1848.45	1554.33	1.18923	0.656647	0.891746		20
P68037	Ubiquitin-conjugating enzyme E2 L3 OS=Mus musculus OX=10090 GN=Ube2l3 PE=1 SV=1	7	11	5104.71	5388.53	4905.09	5220.93	5271.06	7081.2	5592.58	5191.45	4530.47	6127.02	5715	5768.11	6054.83	5883.97	5156.16	4745.44	4725.62	5790.41	3889.84	4391.13	5453.06	5403.34	5705.36	4668.64	1.22206	0.103044	0.597852		20
A2A841	Protein 4.1 OS=Mus musculus OX=10090 GN=Epb41 PE=1 SV=1	9	5	1914.79	2059.25	1377.7	2066.75	1572.41	2091.42	2288.73	1785.05	1677.79	1683	1469.5	2455.78	2057.5	1617.18	1817.51	1916.76	2440.42	1860.41	2240.9	3919.96	1824.79	1761.36	1963.1	2380.51	1.35152	0.145402	0.627988		20
Q99L13	3-hydroxyisobutyrate dehydrogenase, mitochondrial OS=Mus musculus OX=10090 GN=Hibadh PE=1 SV=1	6	6	1589.38	1649.42	1371.75	1571.1	1376.78	1790.06	1655.48	1620.08	1511.34	1624.18	1345.1	1329.39	1695.2	1592.81	1471.19	1598.51	1812.25	1806.87	2250.15	1595.64	1551.06	1546.83	1515.92	1798.05	1.18611	0.0970981	0.597852		20
Q7TQ95	Endoplasmic reticulum junction formation protein lunapark OS=Mus musculus OX=10090 GN=Lnpk PE=1 SV=1	8	3	1135.08	1181.93	975.076	1190.74	940.45	1234.22	1263.38	1192	1057.33	1241.44	1002.16	1119.84	1204.74	1264.19	872.191	1209.74	1298.44	1156.72	1480.52	1453.71	1103.74	1146.51	1104.38	1313.55	1.19009	0.115226	0.60281		20
P39688	Tyrosine-protein kinase Fyn OS=Mus musculus OX=10090 GN=Fyn PE=1 SV=4	12	2	1437.17	1737.32	994.936	1460.79	1290.37	1678.04	1764.92	1476.9	1467.59	1636.88	1282.99	1366.93	1671.35	1267.47	1424.36	1355.02	1774.64	1656.08	1812.93	1913.82	1409.99	1517	1425.09	1690.77	1.19914	0.253968	0.720131		20
Q8CIN4	Serine/threonine-protein kinase PAK 2 OS=Mus musculus OX=10090 GN=Pak2 PE=1 SV=1	9	2	1942.28	2184.63	1470.23	2055.11	1658.17	2538.33	2211.89	1896.06	1668.49	1903.77	1665.91	1587.03	2180.99	1520.68	1621.92	1909.65	2373.48	2321.9	2771.25	2674.51	1943.93	1858.84	1709.33	2390.12	1.39828	0.0343954	0.541919	2	20
P60202	Myelin proteolipid protein OS=Mus musculus OX=10090 GN=Plp1 PE=1 SV=2	10	10	11274.8	12046.4	9363.6	11150	8380.86	13385.3	12990.7	10390.7	8454.92	14162.7	15750.1	8855.51	11625.2	13993.3	7229.69	7619.79	8928.51	15763.4	9667.39	6684.39	10804.4	12054.9	10102.1	9292.84	1.29722	0.468013	0.837754		20
V9GX06	Uncharacterized protein (Fragment) OS=Mus musculus OX=10090 GN=Gm11214 PE=1 SV=1	2	1	232.827	193.156	289.985	214.801	280.548	217.753	238.203	227.431	257.872	203.747	252.385	565.247	242.559	164.644	314.323	250.559	194	159.341	463.109	224.127	235.625	235.11	290.231	240.46	1.23445	0.728178	0.916414		20
Q5XJY5	Coatomer subunit delta OS=Mus musculus OX=10090 GN=Arcn1 PE=1 SV=2	11	8	2981.97	3317.22	2523.59	3068.88	2456.52	3232.26	3175.87	3208.12	2601.58	3409.53	2770.75	2898.1	3587.91	3309.17	2753	3117.32	3436.65	3378.05	4524.64	3498.47	2910.83	3018.07	3119.75	3561.3	1.22347	0.0924885	0.595312		20
O54786-2	Isoform ICAD-S of DNA fragmentation factor subunit alpha OS=Mus musculus OX=10090 GN=Dffa	8	6	4042.28	4911.7	3078.09	4347.04	3720.99	5713.9	4683.53	3827.09	3666.32	5053.3	3939.57	3767.25	4684.07	4155.09	3417.86	3594.29	5021.56	4865.58	3469.91	4991.48	4220.08	4200.87	3978.74	4329.39	1.08813	0.912847	0.96322		20
P55264	Adenosine kinase OS=Mus musculus OX=10090 GN=Adk PE=1 SV=2	9	7	3596.44	4080.61	2905.26	3612.14	3034.08	4243.06	3892.46	3734.59	2921.74	3913.39	3501.29	2920.99	3825.44	3600.4	2968.78	3252.84	3906.72	4086.77	4554.93	3852.3	3544.4	3572.54	3305.86	3907.79	1.18208	0.347553	0.780777		20
Q9CQB4	Cytochrome b-c1 complex subunit 7 OS=Mus musculus OX=10090 GN=Uqcrb PE=1 SV=1	9	10	7430.11	6108.43	8581.83	7283.22	9042.07	6220.43	5755.77	9223.49	9819.37	5922.36	7082.51	6268.8	6290.07	5561.08	9167.51	8092.52	7173.56	5979.82	4115.63	6690.22	7364.66	7378.24	6695.96	6252.83	1.17998	0.577557	0.864268		20
Q9WUM4	Coronin-1C OS=Mus musculus OX=10090 GN=Coro1c PE=1 SV=2	11	5	2423.37	2697.76	1844.54	2817.65	1934.17	2671.17	2746.89	2594.29	2092.32	3374.76	2293.88	2427.91	3129.57	3116.78	1907.88	2285.33	2769.77	3153.15	2938.41	2925.57	2366.28	2585	2592.65	2798.28	1.18257	0.519249	0.853667		20
Q61249	Immunoglobulin-binding protein 1 OS=Mus musculus OX=10090 GN=Igbp1 PE=1 SV=1	7	4	1180.65	1346.45	885.795	1239.86	920.261	1484.48	1308.94	1106.33	1035.45	1181.96	1025.46	1099.37	1269.48	939.466	987.356	1180.64	1449.15	1178.01	1346.42	1844.12	1155.89	1126.91	1066.67	1379.97	1.29372	0.138476	0.619855		20
O08795-2	Isoform 2 of Glucosidase 2 subunit beta OS=Mus musculus OX=10090 GN=Prkcsh	9	6	3297.85	3568.17	2542.19	3613.78	3246.24	4342.06	3498.54	3313.24	3438.48	3690.2	3338.73	3194.36	3905.45	2876.46	3218.42	3489.17	3792.93	3643.36	2137.36	4343.53	3392.24	3453.25	3278.23	3389.88	1.05339	0.977574	0.99063		20
P52760	2-iminobutanoate/2-iminopropanoate deaminase OS=Mus musculus OX=10090 GN=Rida PE=1 SV=3	8	5	4057.48	3683.83	4367.53	3586.7	3089.17	5093.64	3844.84	3750.27	3545.59	3365.9	3342.73	3153.49	3509.39	3365.67	3728.78	3707.36	4083.6	4058.88	4382.94	4715.57	3930	3564.23	3432.94	4176.02	1.21646	0.071811	0.570748		20
Q9Z1F9	SUMO-activating enzyme subunit 2 OS=Mus musculus OX=10090 GN=Uba2 PE=1 SV=1	12	4	2361.99	2596.67	1948.27	2272.65	1682.55	2720.22	2801.49	2306.88	2067.4	2216.44	1802.59	1991.41	2406.89	1718.7	1752.95	2415.56	2623.23	2687.86	4039.57	3867.18	2233.96	2215.53	1949.38	3054.91	1.56711	0.0138322	0.530745	2	20
O35381	Acidic leucine-rich nuclear phosphoprotein 32 family member A OS=Mus musculus OX=10090 GN=Anp32a PE=1 SV=1	8	7	4695.37	5013.47	3966.09	5093.36	4060.17	5807.69	4702.8	5038.76	4234.7	4811.83	4290.11	3990.84	5346.64	3736.03	4309.14	5064.08	4948.29	5536.35	6954.98	5004.67	4731.01	4605.28	4305.13	5454.69	1.26702	0.0867837	0.590732		20
Q6PER3	Microtubule-associated protein RP/EB family member 3 OS=Mus musculus OX=10090 GN=Mapre3 PE=1 SV=1	12	9	4672.78	5250.35	3226.81	4896.25	3887.56	5641	5581.99	4765.42	4001.95	4926.8	4513.17	3545.75	5104.76	4290.66	4144.4	4116.31	5201.66	5148.62	4901.19	5411.5	4517.58	4729.79	4235.62	4933.92	1.16486	0.516509	0.851611		20
Q8C8U0-3	Isoform 3 of Liprin-beta-1 OS=Mus musculus OX=10090 GN=Ppfibp1	9	5	1321.82	1438.24	1159.07	1302.71	1114.13	1412.17	1366.33	1268.2	1206.83	1430.41	1139.45	1130.33	1269.31	1303.12	1194.92	1305.59	1421.95	1439.95	1541.8	1475.24	1285.67	1277.93	1222.57	1434.78	1.17358	0.0586717	0.552344		20
Q9D1X0	Nucleolar protein 3 OS=Mus musculus OX=10090 GN=Nol3 PE=1 SV=1	7	4	1893.78	1801.46	2016.92	1653.11	2003.22	1514.71	1802.81	1803.31	1984.78	1593.45	1770.5	1957.7	1851.91	1398.83	2114.9	1804.33	1678.07	1811.75	2867.94	1520.6	1804.4	1786.63	1809.69	1886.96	1.05616	0.952711	0.980288		20
Q3TEA8	Heterochromatin protein 1-binding protein 3 OS=Mus musculus OX=10090 GN=Hp1bp3 PE=1 SV=1	10	8	5585.76	6211.83	4484.56	6497.57	4892.35	7903.52	6382.62	6045.79	4521.13	7592.04	6120.75	6258.91	7187.4	7697.28	4659	5541.95	5749.5	6599.37	4829.71	5334.35	5825.75	6050.24	6337.6	5581.61	1.13544	0.764305	0.923311		20
Q9QZE7	Translin-associated protein X OS=Mus musculus OX=10090 GN=Tsnax PE=1 SV=1	8	5	1601.72	1819.98	1243.96	1695.27	1234.66	2088.28	1910.38	1680.02	1308.78	1778.62	1441.69	1400.41	1829.69	1733.31	1299.02	1505.91	1793.91	1938.46	1911.64	2233.14	1584.92	1608.61	1549.82	1861.55	1.20114	0.368126	0.790651		20
Q9WV80	Sorting nexin-1 OS=Mus musculus OX=10090 GN=Snx1 PE=1 SV=1	8	10	3313.33	3593.19	3397.9	3459.75	2828.94	4052.43	3645.05	3398.28	3027.07	3710.66	3039.53	3046.18	3334.18	3152.96	2868.78	3605.59	3691.89	3474.79	3883.08	4477.16	3421.55	3351.57	3095.92	3811.24	1.23105	0.0431687	0.541919	2	20
Q61129	Complement factor I OS=Mus musculus OX=10090 GN=Cfi PE=1 SV=3	11	6	3041.24	3473.57	2784.57	3069.04	2867.02	4428.07	3031.01	2873.2	2692.75	3264.42	2652.79	2358.41	2952.63	2429.46	2596.24	2632.54	3211.49	3916.38	2508.6	3766.64	3234.98	2894.22	2574.37	3155.52	1.25661	0.139047	0.619855		20
Q9CZW5	Mitochondrial import receptor subunit TOM70 OS=Mus musculus OX=10090 GN=Tomm70 PE=1 SV=2	14	10	6241.24	7013.45	4885.8	6284.1	5574.32	8417.7	6724.13	5958.86	5338.29	6507.55	6046.22	4964.36	6494.1	5353.3	5838.37	5485.39	6873.42	7523.74	6110.04	6694.59	6309.01	6095.66	5634.09	6500.05	1.1537	0.473164	0.839474		20
O70622-2	Isoform 2 of Reticulon-2 OS=Mus musculus OX=10090 GN=Rtn2	5	3	3215.1	1614.42	6240.37	2554.29	4837.7	1355.29	1303.54	2670.62	4149.93	1437.35	3846.9	3514.65	1261.38	1441.88	3786.19	3987.7	1286.96	1111.45	1282.9	1513.75	2855.79	2401.54	2218.02	1617.65	1.7654	0.434866	0.820285		20
P62748	Hippocalcin-like protein 1 OS=Mus musculus OX=10090 GN=Hpcal1 PE=1 SV=2	11	10	4333.58	5313.61	3127.61	4991.48	3527.98	6573.03	5308.36	4546.75	3694.09	5229.3	4110.13	4362.98	4825.67	4275.87	3840.55	4244.16	5243.65	4931.93	3240.56	6755.3	4502.93	4534.13	4312.11	4743.96	1.10015	0.935441	0.973718		20
P09671	Superoxide dismutase [Mn], mitochondrial OS=Mus musculus OX=10090 GN=Sod2 PE=1 SV=3	7	7	3954.05	3647.09	3451.35	3853.55	4208.47	4314.56	3658.8	5232.78	4223.87	3665.8	3790.62	3576.86	3906.76	3845.2	4624.88	4359.36	3695.36	3522.69	2652.97	3825.18	3893.29	4075.04	3970.4	3565.07	1.14305	0.46551	0.835901		20
P01831	Thy-1 membrane glycoprotein OS=Mus musculus OX=10090 GN=Thy1 PE=1 SV=1	5	6	3937.51	4520.4	3062.7	4261.1	3419.3	5213.36	4782.73	3985.67	3573.75	4774.57	4063.31	4000.18	4560.6	4039.42	3264.5	3344.07	4535.16	4422.63	3882.73	4659.61	4007.25	4209.43	3938.3	4138.16	1.06884	0.909474	0.9628		20
O54991	Contactin-associated protein 1 OS=Mus musculus OX=10090 GN=Cntnap1 PE=1 SV=2	12	9	2733.93	2892.94	2534.58	2570.5	2221.56	2916.28	2919.6	2644.16	2250.25	2941.78	2419.01	2534.1	2915.13	2717.58	2305.03	2594.3	2795.77	2733.5	4044.52	2911.52	2633.84	2620.7	2608.17	2976.08	1.14106	0.331489	0.770958		20
Q9CR16	Peptidyl-prolyl cis-trans isomerase D OS=Mus musculus OX=10090 GN=Ppid PE=1 SV=3	9	13	5351.5	5583.89	5123.97	5349.62	4584.22	6584.94	5539.65	5456.63	4425.62	5455.09	4683.52	4020.63	5277.28	4369.41	4393.35	4872.56	5014.65	6320.85	6583.38	6132.49	5397.51	5090.39	4492.42	5740.79	1.27788	0.045234	0.542357	2	20
P47199	Quinone oxidoreductase OS=Mus musculus OX=10090 GN=Cryz PE=1 SV=1	7	5	1574.86	1587.63	1479.55	1612.68	1317.3	1702.54	1526.22	1542.13	1569.41	1473.79	1451.67	1508.02	1677.98	1334.24	1520.27	1738.91	1642.6	1526.92	2145.13	1677.78	1540.78	1512.01	1505.18	1734.45	1.15232	0.0889605	0.590732		20
A2AWI7	Endophilin-B2 OS=Mus musculus OX=10090 GN=Sh3glb2 PE=1 SV=1	1	10	779.555	948.494	637.202	843.34	665.62	1043.82	884.445	865.018	712.408	885.015	765.522	644.337	986.694	788.67	711.165	752.242	984.809	922.155	975.006	1014.39	806.929	819.344	772.752	924.581	1.19648	0.35345	0.782359		20
Q3THK7	GMP synthase [glutamine-hydrolyzing] OS=Mus musculus OX=10090 GN=Gmps PE=1 SV=2	8	4	1393.03	1584.55	1128.06	1447.73	1396.47	1369.68	1681.8	1387.43	1582.78	1441.33	1442.63	1416.63	1612.56	1375.68	1650.13	1337.2	1525.38	1485.97	1375.89	1470.3	1379.61	1503.37	1509.04	1437.19	1.09382	0.340056	0.773775		20
Q9CR95	Adaptin ear-binding coat-associated protein 1 OS=Mus musculus OX=10090 GN=Necap1 PE=1 SV=2	6	2	1227.71	1348.22	919.956	1299.41	999.687	1640.55	1335.74	1148.22	1034.78	1503.69	1307.73	1175.07	1232.68	1206.76	1008.85	1189.94	1383.5	1228.06	581.691	1605.94	1216.76	1255.61	1152.37	1135.61	1.10567	0.90652	0.962262		20
Q3UGR5	Haloacid dehalogenase-like hydrolase domain-containing protein 2 OS=Mus musculus OX=10090 GN=Hdhd2 PE=1 SV=2	10	3	1187.14	1291.45	1003.93	1140.62	913.714	1631.72	1379.14	1231.12	904.949	1293.35	907.997	1040.15	1235.98	1055.02	975.909	1215.66	1310.1	1246.27	1947.88	1369.78	1173.94	1125.3	1072.62	1395.69	1.3012	0.182855	0.663369		20
P10833	Ras-related protein R-Ras OS=Mus musculus OX=10090 GN=Rras PE=1 SV=1	3	9	2958.73	3158.7	2572.3	3173.89	2389.48	3710.8	2752.4	3335.81	2530.46	3413.86	2775.94	3011.23	3329.42	3669.21	2657.23	3482.75	3308.25	3004.91	2619.15	3974.48	2962.89	2941.4	3144.33	3246.08	1.10358	0.671389	0.895434		20
Q06138	Calcium-binding protein 39 OS=Mus musculus OX=10090 GN=Cab39 PE=1 SV=2	11	11	3994.58	4501.52	2965.63	4136.07	3132.36	4961.79	4942.43	3959.11	2850.54	4596.11	3623.75	4052.5	4065.94	3602.28	3586.18	3845.79	3975.9	3574.37	4967.48	4421.18	3883.06	3922.86	3819.65	4129.13	1.08102	0.906624	0.962262		20
P01837	Immunoglobulin kappa constant OS=Mus musculus OX=10090 GN=Igkc PE=1 SV=2	10	8	5785.91	6363.98	3675.61	5606.77	7209.89	15694.6	4893.07	4438.46	3229.48	5703.95	4243.94	6967.95	6234.79	5327.72	3418.81	6672.28	10806.8	6236.12	4694.08	6945.78	6642.07	4425.66	5303.78	6811.32	1.53905	0.203239	0.675007		20
Q9CQ65	S-methyl-5'-thioadenosine phosphorylase OS=Mus musculus OX=10090 GN=Mtap PE=1 SV=1	10	6	2922.63	3257.8	2494.79	3071.07	2439.11	4038.17	3462.6	2747.15	2480.4	3590.52	2921.49	2812.74	3140.51	2782.85	2364.03	2697.53	3112.02	3415.24	3386.22	2989.17	2992.77	3011.02	2761.01	3108.42	1.12583	0.686851	0.900875		20
Q61081	Hsp90 co-chaperone Cdc37 OS=Mus musculus OX=10090 GN=Cdc37 PE=1 SV=1	6	7	2239.02	2439.85	1978.29	2371	1917.93	2673.94	2264.62	2131.27	1882.48	2535.7	2070.14	1905.57	2346.04	2310.49	1984.35	2208.35	2482.13	2496.78	2435.8	2310.07	2254.78	2166.17	2127.75	2384.01	1.12044	0.379533	0.796505		20
Q3TJD7	PDZ and LIM domain protein 7 OS=Mus musculus OX=10090 GN=Pdlim7 PE=1 SV=1	6	6	4322.33	3013.82	6344.3	4095.78	5778.59	2045.9	2435.43	2854.18	5964.33	2396.08	4660.16	4745.43	3984.55	2780.47	6936.52	5543	2421.49	3079.21	1816.22	2269.71	3984.53	3412.75	4369.97	2794.35	1.56386	0.390067	0.803876		20
Q60676	Serine/threonine-protein phosphatase 5 OS=Mus musculus OX=10090 GN=Ppp5c PE=1 SV=3	12	9	4466.17	4867.44	3646.09	5058.91	4602.58	5835.73	4996.02	4540.65	4320.37	5382.41	5032.11	5034.49	4803.11	4522.59	4278	4410.92	5019.51	5028.81	3260.18	4520.32	4699.33	4839.47	4650.79	4395.55	1.10099	0.723638	0.913892		20
O70251	Elongation factor 1-beta OS=Mus musculus OX=10090 GN=Eef1b PE=1 SV=5	7	6	2748.16	2541.94	2190.55	2648.69	2493.2	2594.49	2500.23	2909.37	3011.29	2448.86	2503.3	2142.1	3010.33	2654.77	2620.68	2811.85	2921.45	3110.68	3287.75	2623.63	2529.88	2664.41	2588.06	2942.05	1.16292	0.116035	0.60281		20
Q61503	5'-nucleotidase OS=Mus musculus OX=10090 GN=Nt5e PE=1 SV=2	10	7	2115.51	2398.27	1721.71	2003.97	1933.54	2458.57	2393.61	2206.21	2050.83	2265.6	1885.28	2134.65	2558.02	2415.22	1809.31	1999.49	2237.55	2547.47	2856	2634.15	2089.46	2152.97	2210.17	2435.79	1.16575	0.294225	0.750847		20
P60879	Synaptosomal-associated protein 25 OS=Mus musculus OX=10090 GN=Snap25 PE=1 SV=1	9	9	3301.26	3532.68	2407.32	3466.24	2317.51	3760.95	4088	3517.29	2813.11	3787.31	3310.04	2844.17	3283.64	3277.96	2284.74	2878.95	4088.19	4166.76	3829.52	5260.86	3076.68	3475.48	2891.93	3971.49	1.3733	0.0872374	0.590732		20
Q68FF6	ARF GTPase-activating protein GIT1 OS=Mus musculus OX=10090 GN=Git1 PE=1 SV=1	13	12	5549.13	6005.09	4465.5	5532.24	4688.67	6321.92	6138.45	5632.16	4907.38	5961.56	5118.83	4645.75	5597.43	5783.12	4665.04	5375.89	6218.48	6316.23	6577.75	6387.6	5385.62	5531.24	5146.54	6160.29	1.19698	0.122261	0.608703		20
P62827	GTP-binding nuclear protein Ran OS=Mus musculus OX=10090 GN=Ran PE=1 SV=3	10	11	6686.82	7195.66	5871.79	7198.63	6109.24	7654.02	7763.57	7095.75	5471.58	8709.82	7616.87	7008.67	7348.03	8867.96	5503.07	6238.01	6729.39	7568.29	5921.7	6453.1	6756.13	7247.56	7080.42	6559.14	1.10496	0.689522	0.900875		20
P10518	Delta-aminolevulinic acid dehydratase OS=Mus musculus OX=10090 GN=Alad PE=1 SV=1	5	5	1390.41	1328.87	1024.85	1524.77	1290.5	1543.14	1305.06	1290.22	1200.22	1449.33	1300.27	1478.56	1931.13	1537.08	1530.53	1482.58	1713.66	1860.78	1880.72	1549.57	1338.47	1306.63	1609.89	1689.8	1.29325	0.00571046	0.459074	1	20
E9Q634	Unconventional myosin-Ie OS=Mus musculus OX=10090 GN=Myo1e PE=1 SV=1	6	6	1894.03	2248.38	1385.89	2131.38	1760.83	2136.75	2270.9	1966.34	1768.89	2396.46	2052.16	2036.11	2263.32	2659.09	1753.01	1822.61	2236.15	2073.41	1401.03	2137.54	1901.89	2079.07	2152.86	1908.31	1.13196	0.593769	0.867682		20
Q3UHD6	Sorting nexin-27 OS=Mus musculus OX=10090 GN=Snx27 PE=1 SV=2	11	3	2089.11	2298.05	1636.47	1887.57	1365.95	2257.67	2437.02	2083.85	1500.3	2285.76	1798.22	2010.25	2263.53	2474.51	1358.82	1999.4	2291.96	2274.39	4054.62	2400.61	1891.06	1991.39	1977.75	2519.12	1.33212	0.2335	0.70608		20
Q9D6Y9	1,4-alpha-glucan-branching enzyme OS=Mus musculus OX=10090 GN=Gbe1 PE=1 SV=1	8	4	2514.99	2502.09	2271.59	2601.7	2348.41	2892.23	2510.72	2599.04	2512.51	2535.52	2174.19	2165.6	2316.53	2158.4	2359.06	2732.63	2764.59	2429.28	2141.78	3083.28	2514.23	2461.6	2248.13	2610.33	1.16111	0.152802	0.634562		20
Q9JIF7	Coatomer subunit beta OS=Mus musculus OX=10090 GN=Copb1 PE=1 SV=1	11	11	3423.8	3628.46	2825.15	3396.07	2770.3	4221.44	3576	3579.68	2794.96	3550.26	2965.86	3197.35	3624.89	2937.03	3206.86	3618.35	3531.71	3489.29	4576.74	4075.17	3342.25	3274.96	3232.35	3836.96	1.18705	0.17338	0.657148		20
Q8CI32	BAG family molecular chaperone regulator 5 OS=Mus musculus OX=10090 GN=Bag5 PE=1 SV=1	10	8	2391.43	2657.46	1875.92	2486.13	1992.32	2899.86	2653.34	2350.19	2097.97	2792.11	2231.57	2290.64	2574.02	2447.53	2025.97	2205.13	2681.25	2622.14	2290.77	3037.29	2356.49	2411.28	2325.32	2550.23	1.09672	0.731147	0.916909		20
P61202-2	Isoform 2 of COP9 signalosome complex subunit 2 OS=Mus musculus OX=10090 GN=Cops2	10	7	2804.83	3140.62	2433.82	2927.57	2643.84	3343.04	3238.02	2761.77	2752.59	3176.68	2760.45	2512.17	2754.31	2784.78	2902.36	2922.11	3144.27	3088.75	2534.67	2974.67	2866.48	2929.76	2734.65	2924.64	1.07135	0.66945	0.895434		20
Q8JZQ9	Eukaryotic translation initiation factor 3 subunit B OS=Mus musculus OX=10090 GN=Eif3b PE=1 SV=1	6	7	1656.68	1750.75	1415.31	1569.66	1169.95	1807.84	1726.49	1547.76	1304.52	1782.34	1468.31	1603.72	1724.84	2142.44	1370.47	1683.08	1634.19	1694.47	1754.24	2067.53	1545.52	1556.06	1688.16	1760.34	1.139	0.418801	0.818968		20
P99027	60S acidic ribosomal protein P2 OS=Mus musculus OX=10090 GN=Rplp2 PE=1 SV=3	8	6	4890.02	4618.12	4924.31	4509.82	4587.16	4649.27	4160.84	4783.31	4892.47	4075.66	4116.12	4954.82	4593.38	3628.8	5100.46	5461.81	5076.98	4533.82	6227.44	6210.19	4693.91	4391.62	4530.36	5462.16	1.24377	0.0262327	0.541077	3	20
P62482	Voltage-gated potassium channel subunit beta-2 OS=Mus musculus OX=10090 GN=Kcnab2 PE=1 SV=1	7	8	2480.23	2836.63	1749.26	2514.36	2017.2	3323.72	3275.68	2579.14	1922.45	3408.17	2773.53	2395.99	2696.26	2715.18	2032.33	2169.61	2635.79	2761.76	2179.95	2693.46	2433.09	2736.76	2443.49	2474.27	1.12481	0.736864	0.918077		20
Q8BJ64	Choline dehydrogenase, mitochondrial OS=Mus musculus OX=10090 GN=Chdh PE=1 SV=1	6	7	1781.67	1958.16	1356.37	1764.03	1395.01	1943.28	1891.15	1779.12	1428.51	2043.91	1689.8	1862.57	2099.18	2393.7	1462.88	1765.87	1957.46	1921.09	2203.69	2047.83	1681.82	1753.97	1923.58	1973.92	1.17368	0.303163	0.759341		20
Q6ZQI3	Malectin OS=Mus musculus OX=10090 GN=Mlec PE=1 SV=2	12	7	2784.61	3124.47	2256.95	3202.12	2509.31	3669.23	3445.2	2873.4	2581.63	3546.9	2891	2727.43	3343.58	3124.15	2441.01	2908.71	3477.64	3335.18	2434.89	3876.95	2886.94	3045.65	2887.8	3166.76	1.09692	0.762079	0.921549		20
O88543	COP9 signalosome complex subunit 3 OS=Mus musculus OX=10090 GN=Cops3 PE=1 SV=3	6	7	1783.02	2013.4	1407.44	1761.12	1808.5	1925.44	1982.41	1933.12	1691.46	1933.73	1723.89	1453.24	1908.39	1702.55	1572.98	1827.54	1993.36	1960.96	1995.57	2147.64	1772.25	1848.94	1650.85	1982.4	1.20084	0.0733406	0.572928		20
P61750	ADP-ribosylation factor 4 OS=Mus musculus OX=10090 GN=Arf4 PE=1 SV=2	2	3	1829.8	2174.54	1258.48	1928.39	1409.15	2122.75	2043.97	1898.73	1554.61	2063.4	1553.42	1858.79	2168.61	2028.62	1597.31	1938.72	2145.86	1866.13	1834.47	3091.51	1751.64	1808.37	1901.08	2131.81	1.21704	0.381851	0.797608		20
Q8R001	Microtubule-associated protein RP/EB family member 2 OS=Mus musculus OX=10090 GN=Mapre2 PE=1 SV=1	9	9	4543.47	4863.01	4186.37	4860.53	3880.72	5167.76	4843.49	4631.08	3936.33	5236.54	4833.18	3541.84	4608.22	4783.38	4135.05	4548.59	5369.37	5170.68	4591.21	4881.43	4562.17	4675.65	4238.82	4901.9	1.15643	0.262556	0.72425		20
Q9ESU7	Amino acid transporter OS=Mus musculus OX=10090 GN=Slc1a5 PE=1 SV=1	9	7	1509.57	1764.04	1296.06	1569.18	1058.03	1957.79	1385.51	1461.48	1346.08	1408.66	1179.45	1689.58	1838.36	1635.32	1534.71	1580.54	1922.01	1724.09	2358.52	2123.49	1496.19	1352.67	1670.94	1922.04	1.42092	0.0153861	0.541077	2	20
Q9EP69	Phosphatidylinositide phosphatase SAC1 OS=Mus musculus OX=10090 GN=Sacm1l PE=1 SV=1	11	8	3243.54	3669.83	2417.85	3055.48	2558.5	3927.95	3647.27	3351.58	2771.59	3464.69	2931.84	3146.64	3897.08	3249.87	2642.77	3146.62	3797.82	3417.43	5080.26	4052.72	3097.8	3216.25	3203.52	3845.41	1.24133	0.198851	0.673479		20
Q8K441	ATP-binding cassette sub-family A member 6 OS=Mus musculus OX=10090 GN=Abca6 PE=1 SV=2	7	3	1270.35	1394.26	1099.45	1302.26	1099.88	1665.02	1426.28	1169.54	1094.9	1581.81	1155.8	1153.62	1383.29	1135.51	1054.46	1223.83	1303.41	1323.62	1349.16	1308.87	1291.67	1272.7	1175.71	1301.08	1.10664	0.647237	0.887856		20
Q9Z2I8	Succinate--CoA ligase [GDP-forming] subunit beta, mitochondrial OS=Mus musculus OX=10090 GN=Suclg2 PE=1 SV=3	5	3	1059.1	1087.56	922.116	1065.15	1081.83	958.18	999.962	1117.98	1159.65	987.176	884.78	1259.91	1124.02	1003.12	1110.25	1123.36	1083.89	1112.02	1520.16	1119.63	1026.91	1025.17	1120.65	1181.72	1.15271	0.122059	0.608703		20
Q91Z25	Actin-related protein 2/3 complex subunit OS=Mus musculus OX=10090 GN=Arpc1b PE=1 SV=1	11	10	6212.95	6392.67	4584.54	5999.88	5748.22	7943.69	6362.8	6092.71	5778.35	6808.05	6195.3	5617.24	7781.79	5652.34	5525.23	5311.41	6080.32	7798.08	6686.69	5896.76	6067.3	6238.35	6078.48	6300.71	1.03847	0.967161	0.986625		20
Q99KQ4	Nicotinamide phosphoribosyltransferase OS=Mus musculus OX=10090 GN=Nampt PE=1 SV=1	8	9	3165.46	3143.31	2903.89	3103.04	3028.45	3145.59	2982.54	3035.42	2867.36	3190.9	2764.06	3439.19	3265.25	3078.96	3115.79	3614.6	3124.73	2959.67	3818.28	3521.64	3080.25	2964.49	3221.71	3392.7	1.14445	0.0289799	0.541919		20
Q8K4G1	Latent-transforming growth factor beta-binding protein 4 OS=Mus musculus OX=10090 GN=Ltbp4 PE=1 SV=2	9	8	1744.38	2003.9	1499.53	1787.96	1398.68	1771.21	1773.6	1851.9	1377.1	2141.85	1539.4	1432.34	2274.84	2929.36	1365.07	1416.68	1872.05	2353.34	2140.83	1771.11	1689.02	1716.79	1899.9	1882.87	1.12485	0.761632	0.921239		20
G3UWS4	Serine/threonine-protein phosphatase 2A 65 kDa regulatory subunit A beta isoform OS=Mus musculus OX=10090 GN=Ppp2r1b PE=1 SV=1	1	2	213.184	245.091	151.573	199.109	170.715	233.493	216.247	221.21	212.078	230.043	194.314	228.892	230.44	251.268	192.441	269.82	288.844	205.138	310.344	276.635	199.399	214.443	224.727	267.613	1.3421	0.0245922	0.541077	2	20
P43406	Integrin alpha-V OS=Mus musculus OX=10090 GN=Itgav PE=1 SV=2	10	9	2691.17	2765.2	2144.01	2662.83	2457.11	3131.87	2819.31	2738.87	2536.3	2836.19	2477.21	2193.21	2744.31	2593.91	2265.71	2551.44	2729	2804.85	2521.94	2698.3	2624.69	2677.46	2438.75	2658.92	1.09788	0.458149	0.834551		20
P61294	Ras-related protein Rab-6B OS=Mus musculus OX=10090 GN=Rab6b PE=1 SV=1	2	1	279.685	336.707	248.591	302.928	281.113	353.595	355.86	303.569	299.412	322.732	283.61	287.944	345.511	312.699	295.558	284.579	351.958	334.871	320.319	357.309	298.324	312.086	309.66	328.73	1.10192	0.500533	0.849116		20
Q9R0X4	Acyl-coenzyme A thioesterase 9, mitochondrial OS=Mus musculus OX=10090 GN=Acot9 PE=1 SV=1	10	10	2846.73	3229.9	2466.03	2906.75	2598.79	3262.85	3036.25	2916.67	2596.73	3057.47	2742.55	2617.03	3031.26	2817.88	2721.75	2809.4	3073.78	2792.87	2894.25	3220.92	2870.02	2864.4	2792.87	2953.73	1.0576	0.793668	0.926905		20
Q8K354	Carbonyl reductase [NADPH] 3 OS=Mus musculus OX=10090 GN=Cbr3 PE=1 SV=1	10	5	2748.34	3089	2311.98	2872.54	2065.32	3944.15	2970.03	2701.57	2121.96	3152.6	2425.03	2364.67	2975.73	2425.07	2293.01	2593.07	2998.88	3365.01	3288.43	3530.17	2777.67	2647.89	2501.06	3136.96	1.25425	0.251869	0.717854		20
Q9ES74	Serine/threonine-protein kinase Nek7 OS=Mus musculus OX=10090 GN=Nek7 PE=1 SV=1	5	7	2626.58	3205.78	2231.74	2653.17	2429.88	3345.74	3113.29	2567.77	2235.61	3042.49	2455.48	2152.54	2659.26	2595.81	2472.05	2252.73	2607.19	3056	2615.38	2627.27	2720.41	2661.38	2461.84	2619.48	1.10503	0.69954	0.903651		20
Q8K411	Presequence protease, mitochondrial OS=Mus musculus OX=10090 GN=Pitrm1 PE=1 SV=1	11	5	2483.91	2633.54	2058.4	2522.66	2443.66	2585.81	2546.13	2683.49	2432.56	2708.91	2636.8	2582.87	2518.86	2497.24	2400.05	2520.59	2720.56	2582.7	2517.52	2585.82	2446.9	2599.58	2498.89	2584.41	1.0624	0.306081	0.761065		20
Q52KR3	Protein prune homolog 2 OS=Mus musculus OX=10090 GN=Prune2 PE=1 SV=2	9	2	854.741	937.648	712.416	785.437	744.537	1048.93	968.532	937.362	844.867	918.826	819.304	759.61	978.162	889.842	845.302	889.064	934.88	1129.85	962.47	1242.75	839.574	895.978	864.633	1023.52	1.21909	0.086715	0.590732		20
Q9JJV2	Profilin-2 OS=Mus musculus OX=10090 GN=Pfn2 PE=1 SV=3	8	8	4567.62	4334.2	3716.95	4451.92	4288.9	5076.22	4452.51	4926.88	4376.36	5363.72	4914.79	3173.88	4846.54	4137.75	3852.61	4000.56	3828.57	5773.78	3476.4	3682.81	4387.36	4793.49	3957.18	4081.17	1.21134	0.219155	0.687538		20
P62242	40S ribosomal protein S8 OS=Mus musculus OX=10090 GN=Rps8 PE=1 SV=2	9	6	3054.2	3127.73	2773.22	3192.27	3099.48	3873.95	3231.77	3462.69	2681.21	3726.32	3231.99	2735.47	3530.54	2944.31	2824.78	3115.49	2835.2	3693.96	3145.99	2839.96	3170.36	3247.78	2993.71	3111.24	1.08487	0.748528	0.918828		20
Q8BIW1	Exopolyphosphatase PRUNE1 OS=Mus musculus OX=10090 GN=Prune1 PE=1 SV=1	9	4	818.096	831.483	757.08	733.989	747.213	896.147	832.672	844.914	869.463	749.067	770.625	825.336	807.992	729.447	843.006	871.928	857.584	755.783	1002.92	860.995	795.338	812.045	800.231	866.331	1.08926	0.319037	0.767545		20
Q80U72-3	Isoform 3 of Protein scribble homolog OS=Mus musculus OX=10090 GN=Scrib	7	5	1801.93	1661.3	1548.93	1562.69	1459.2	1659.44	1652.24	1570.71	1732.79	1623.59	1581.42	1563.7	1559.06	1614.76	1291.29	1768.55	1758.52	1643.48	2015.07	1988.16	1611.99	1631.13	1501.54	1829.17	1.21819	0.0105191	0.485212	2	20
Q9R112	Sulfide:quinone oxidoreductase, mitochondrial OS=Mus musculus OX=10090 GN=Sqor PE=1 SV=3	9	10	2863.99	2747.93	2818.83	2748.36	2502.53	3500.65	2672.6	2558.02	2479.47	2880.4	2557.55	2425.82	2767.6	2682	2514.51	3164.95	2623.06	2784.06	2641.42	2919.96	2848.44	2626	2593.99	2819.77	1.09809	0.219261	0.687538		20
P62746	Rho-related GTP-binding protein RhoB OS=Mus musculus OX=10090 GN=Rhob PE=1 SV=1	4	2	1176.2	1355.9	1031.85	1218.75	1349.73	1251.13	1397.24	1331.53	1185.07	1227.79	1270.4	846.293	1402.18	1054.32	1275.5	799.273	1070.6	1871.4	1226.07	1223.72	1225.46	1280.22	1123.94	1191.62	1.13905	0.784477	0.925474		20
Q9D0S9	Histidine triad nucleotide-binding protein 2, mitochondrial OS=Mus musculus OX=10090 GN=Hint2 PE=1 SV=1	5	2	1050.85	1185	933.138	1091.93	852.503	966.02	1150.49	1180.92	1368.45	1002.13	867.614	893.47	1177.05	997.82	1470.64	951.413	1105.57	1159.54	946.54	1223.79	1007.35	1100.82	1114.57	1071.56	1.10644	0.721486	0.912913		20
Q9JHQ5	Leucine zipper transcription factor-like protein 1 OS=Mus musculus OX=10090 GN=Lztfl1 PE=1 SV=1	7	3	1423.63	1555.92	1262.07	1476.81	1269.22	1597.98	1531.89	1430.17	1379.6	1637.93	1329.3	1372.81	1500.61	1263.17	1303.84	1465.79	1674.43	1457.8	1505.31	1911.95	1425.01	1457.66	1357.19	1594.22	1.17464	0.119087	0.608407		20
A0A2I3BRL8	Predicted gene 7324 OS=Mus musculus OX=10090 GN=Gm7324 PE=4 SV=1	11	7	4712.3	5385.93	3516.86	4635.04	3194	5369.18	5218.33	4580.18	3807	4656.1	3758.57	4256.53	4936.94	4411.29	3608.72	4692.23	5728.38	5246.6	8050.73	6783.65	4383.53	4369.26	4276.7	5988.49	1.40026	0.0335387	0.541919	2	20
Q8BYA0	Tubulin-specific chaperone D OS=Mus musculus OX=10090 GN=Tbcd PE=1 SV=1	6	11	2811.04	3175.41	1955.75	2689.88	2091.98	3387.73	3579.12	2359.32	2002.08	3374.81	2600.95	2452.29	3084.25	2862.28	2075.8	2426.28	3230.73	3311.8	4181.1	3119.4	2632.47	2718.22	2589.14	3205.78	1.23817	0.399464	0.807673		20
Q61425	Hydroxyacyl-coenzyme A dehydrogenase, mitochondrial OS=Mus musculus OX=10090 GN=Hadh PE=1 SV=2	10	9	4964.39	4808.29	4287.38	5248.17	4709.13	4868.38	4457.37	6817.26	4807.37	4807.7	4588.49	4708.91	5417.59	5566.48	4671.64	5444.7	4864.43	5114.93	7103.96	4513.93	4805.41	5030.84	5075.09	5340.48	1.11135	0.644971	0.887856		20
P11352	Glutathione peroxidase 1 OS=Mus musculus OX=10090 GN=Gpx1 PE=1 SV=2	13	9	4294.42	4654.28	3430.49	3836.47	3259.88	5483.88	4256.36	3589.31	3539.08	3812.31	3262.21	3172.5	3764.2	3739.34	3623.84	4094.58	4798.4	5338.01	4810.73	6024.8	4093.13	3677.29	3566.64	4972.42	1.39415	0.0108752	0.485212	2	20
P24668	Cation-dependent mannose-6-phosphate receptor OS=Mus musculus OX=10090 GN=M6pr PE=1 SV=1	7	5	1573.84	1498.93	1425.16	1512.11	1174.46	2171.94	1532.18	1756.73	1355.11	1359.89	1180.51	1641.13	1589.25	1186.39	1250.92	1552.33	1603.43	1551.47	1904.35	2628.75	1532.78	1424.01	1402.65	1808.24	1.28916	0.185977	0.663369		20
Q9JIW9	Ras-related protein Ral-B OS=Mus musculus OX=10090 GN=Ralb PE=1 SV=1	9	4	2744.67	3133.82	2260.04	2634.18	2686.77	3109.69	3116.35	2765.52	2838.82	2638.75	2554.76	2636.67	3081.3	2554.41	3301.39	2671.16	3263.54	3096.36	3139.46	3311.2	2745.02	2776.27	2877.03	3087.56	1.12479	0.287515	0.747812		20
Q8BT60	Copine-3 OS=Mus musculus OX=10090 GN=Cpne3 PE=1 SV=2	7	6	2538.71	2809.42	2070.69	2709.94	2019.17	3245.32	2836.26	2737.44	2080.19	2745.63	2354.53	2178.94	2740.82	2609.78	2276.31	2400.19	2672.23	2727.78	2628.46	3043.15	2530.01	2533.66	2440.56	2686.52	1.10078	0.765066	0.92355		20
Q91YI0	Argininosuccinate lyase OS=Mus musculus OX=10090 GN=Asl PE=1 SV=1	8	9	2479.29	2837.66	1989.72	2558.53	1906.59	3135.27	2921.12	2588.66	2172.5	2724.32	2708.77	2558.16	2932.96	2661.31	2035.51	2410.11	2752.66	2538.73	2975.69	3130.57	2445.87	2610.49	2524.94	2748.67	1.1238	0.630771	0.883998		20
Q8VEH3	ADP-ribosylation factor-like protein 8A OS=Mus musculus OX=10090 GN=Arl8a PE=1 SV=1	9	5	1876.2	2025.97	1376.38	1954.66	1473.01	2140.23	2271.14	2073.68	1697.86	2439.16	1850.37	1689.21	2213.95	2256.73	1627.89	1764.39	1988.67	2253.94	1856	2237.6	1784.01	2048.69	1925.26	2010.45	1.14836	0.478393	0.840147		20
P62908	40S ribosomal protein S3 OS=Mus musculus OX=10090 GN=Rps3 PE=1 SV=1	12	11	5469.49	5865.04	4649.35	5506.65	4672.11	6421.2	5867.49	5607.31	4938.82	5733.86	5141.93	5184.72	5904.49	5010.96	5266.51	5837.5	5653.31	5521.85	6566.07	6302.45	5394.33	5446.04	5331.36	5963.29	1.11853	0.257739	0.722415		20
Q01405	Protein transport protein Sec23A OS=Mus musculus OX=10090 GN=Sec23a PE=1 SV=2	10	9	2348.89	2399.97	1920.98	2152.49	1919.06	2387.33	2280.92	2388.09	2085.28	2241.81	2098.73	2112.33	2362.77	2247.1	2039.4	2176.91	2334.73	2428.74	3135.93	2447.21	2178.16	2216.03	2186.89	2484.84	1.1408	0.153623	0.634562		20
Q9D6J6	NADH dehydrogenase [ubiquinone] flavoprotein 2, mitochondrial OS=Mus musculus OX=10090 GN=Ndufv2 PE=1 SV=2	9	8	2811.46	2561.5	3219.15	2647.71	2929.34	2673.65	2380.24	3374.58	3161.52	2156.48	2491.64	2261.48	2337.3	1673.46	3360.79	2893.52	2540.7	2585.23	3377.02	2493.54	2798.89	2672.97	2335.02	2759.6	1.19866	0.426036	0.819878		20
O09164	Extracellular superoxide dismutase [Cu-Zn] OS=Mus musculus OX=10090 GN=Sod3 PE=1 SV=1	7	4	1538.64	1686.19	972.555	1623.99	1235.64	1766.51	1678.6	1653.54	1466.09	1509.22	1455.55	1167.15	1799.36	1552.67	1172.89	1407.24	2231.57	1743.04	2035.03	2060.3	1440.76	1549.75	1398.45	1871.36	1.33817	0.103398	0.597852		20
Q9Z2I0	Mitochondrial proton/calcium exchanger protein OS=Mus musculus OX=10090 GN=Letm1 PE=1 SV=1	11	7	1744.75	1822.89	1403.88	1714.33	1618	1908.69	1751.79	1791.5	1709.18	1694.04	1496.73	1552.59	1762.89	1485.68	1698.35	1690.04	1970.16	1848.26	2178.83	1834.89	1694.1	1685.43	1621.1	1897.57	1.17055	0.084249	0.590347		20
Q8K3H0	DCC-interacting protein 13-alpha OS=Mus musculus OX=10090 GN=Appl1 PE=1 SV=1	9	3	1614.94	1480.3	1515.59	1420.98	1550	1330.39	1522.44	1455.43	1641.58	1338.9	1498.44	1397.75	1417.08	1363.04	1631.58	1326.46	1315.1	1308.15	1307.06	1271.28	1482.51	1488.11	1448.72	1305.48	1.1399	0.0155174	0.541077		20
Q8BGT8	Phytanoyl-CoA hydroxylase-interacting protein-like OS=Mus musculus OX=10090 GN=Phyhipl PE=1 SV=1	11	7	4179.05	4901.42	3119.76	4301.79	3219.84	5335.8	5154.11	3974.46	3305.77	5169.41	4111.57	3610.77	4477.67	4102.12	3281.82	3532.42	4408.12	4471.88	4653.68	4347.86	4096.07	4281.84	3840.99	4263.61	1.11477	0.779909	0.925474		20
Q9CQW1	Synaptobrevin homolog YKT6 OS=Mus musculus OX=10090 GN=Ykt6 PE=1 SV=1	9	7	4895.15	5318.07	3373.8	5152.83	4131.77	6645.47	5276.86	4841.34	4113.4	5156.17	4047.41	4064.74	5190.26	3594.53	4160.98	4890.95	5775.43	5288.47	5431.96	6480.53	4812.73	4658.1	4214.68	5548.49	1.31647	0.138145	0.619855		20
P62196	26S proteasome regulatory subunit 8 OS=Mus musculus OX=10090 GN=Psmc5 PE=1 SV=1	8	9	2125.18	2220.31	1791.96	2019.89	1598.3	2177.55	2178.01	1978.66	1819.78	2004.98	1717.55	1897.53	1941.39	1732.29	1930.62	2160.92	2211.82	1933.72	2658.23	2780.32	1975.52	1933.27	1873.51	2327.52	1.24233	0.0463805	0.543828	2	20
D3YXH0	Immunoglobulin superfamily member 5 OS=Mus musculus OX=10090 GN=Gm49948 PE=4 SV=1	10	6	3061.26	4524.21	2460.15	3117.74	3125.09	5149.73	2878.91	2093.93	3007.79	2634.05	1978.58	2584.79	3569.82	2836.77	3387.47	2465.26	3883.94	3613.13	1010.97	4887.21	3457.92	2483.61	3068.62	2796.17	1.3923	0.511101	0.851454		20
P59325	Eukaryotic translation initiation factor 5 OS=Mus musculus OX=10090 GN=Eif5 PE=1 SV=1	8	10	3497.17	3820.66	3030.29	3764.84	3444.76	4240.35	4061.45	3645.82	3246.36	4103.98	3899.11	3474.34	3977.02	3396.32	3010.66	2964.26	3540.57	4037.86	3161.75	3781.3	3613.61	3777.54	3447.67	3474.9	1.09568	0.594303	0.867682		20
A0A1Y7VJW9	Fibulin-5 OS=Mus musculus OX=10090 GN=Fbln5 PE=1 SV=1	7	6	2081.2	2102.18	1662.23	1957.55	1569.36	2461.17	1987.78	2004.49	1657.95	2087.89	1600.98	1786.81	2382.95	2031.78	1716.9	1865.81	2126.24	2578.26	3589.28	1905.09	1950.03	1856.98	1963.15	2338.55	1.25933	0.260437	0.722584		20
Q05816	Fatty acid-binding protein 5 OS=Mus musculus OX=10090 GN=Fabp5 PE=1 SV=3	10	6	5097.51	5963.95	3795.19	4959.96	4236.97	7885.76	5734.63	4992.18	3908.55	5990.98	4945.26	3907	5606.41	4643.51	4019.59	4117.55	5255.9	6660.82	5639.45	4901.09	5171.11	5059.41	4496.65	5248.9	1.16729	0.67371	0.896292		20
Q3U0V1	Far upstream element-binding protein 2 OS=Mus musculus OX=10090 GN=Khsrp PE=1 SV=2	10	6	2299.95	2540.52	1694.23	2413.17	1734.19	2764.69	2541.32	2195.58	1791.89	2777.21	2186.86	2110.17	2539.81	2684.15	1626.35	2293.6	2805.02	2914.43	2980.79	2975.33	2203.73	2273.37	2199.3	2780.83	1.26442	0.164511	0.648125		20
Q9ERK4	Exportin-2 OS=Mus musculus OX=10090 GN=Cse1l PE=1 SV=1	11	11	3064.48	3161.19	3017.14	2774.23	2469.06	2921.39	3516.07	2714.74	2563.15	3093.77	2763.16	2821.37	2837.68	2679.03	2663.09	2905.33	2940.01	3032.26	4855.72	3227.67	2891.86	2911.32	2749.14	3324.23	1.20919	0.205751	0.678287		20
P16406	Glutamyl aminopeptidase OS=Mus musculus OX=10090 GN=Enpep PE=1 SV=1	10	10	3808.49	3953.12	2793.85	3583.16	2746.38	5082.78	3612.13	3306.32	2978.08	3722.01	3293.81	3731.62	3877.42	3542.09	3210.79	3932.01	3924.69	3545.32	4205.83	4120.06	3579.62	3372.13	3581.61	3938.82	1.16805	0.426448	0.820144		20
Q02257	Junction plakoglobin OS=Mus musculus OX=10090 GN=Jup PE=1 SV=3	8	5	1894.28	2142.34	1554.51	1904.25	1739.25	2504.7	2151.97	2028.36	1921.5	2076.49	1826.64	1867.08	2106.25	1661.8	1823.47	1861.25	1984.28	1951.36	1823.24	2260.35	1934.02	1997.66	1857.96	1970.39	1.07518	0.804875	0.932042		20
P62869	Elongin-B OS=Mus musculus OX=10090 GN=Elob PE=1 SV=1	8	10	3842.12	4263.31	3437.53	3897.9	3270.67	4314.48	4117.03	3747.59	3624.06	4327.03	3695.28	3203.99	3828.22	4009.37	3399.28	3880.49	4206.79	4099.86	3560.85	4528.02	3817.92	3892.91	3595.74	4042.17	1.12416	0.372064	0.793371		20
P62897	Cytochrome c, somatic OS=Mus musculus OX=10090 GN=Cycs PE=1 SV=2	6	8	4355.65	3005.31	6012.4	4881.26	7984.57	3178.65	3192.71	6378.62	4658.12	4314.42	5419.8	4697.56	4095.11	3359.8	4455.73	4719.41	2859.55	3856.71	2872.86	2047.81	4622.07	4668.75	4119.48	3141.96	1.48593	0.163977	0.648125		20
O89020	Afamin OS=Mus musculus OX=10090 GN=Afm PE=1 SV=2	10	7	3997.87	4794.68	3308.89	3941.04	2956.87	4806.04	4679.13	4292.76	3174	4568.06	3588.81	3128.62	4655.14	4077.25	3369.59	2994.93	4348.43	4744.61	6740.08	3723.31	3906.16	4016.41	3761.04	4346.13	1.15557	0.775783	0.924723		20
P70441	Na(+)/H(+) exchange regulatory cofactor NHE-RF1 OS=Mus musculus OX=10090 GN=Slc9a3r1 PE=1 SV=3	10	8	3674.27	4027.32	3111.09	4027.86	2904.71	4430.35	3971.85	3700.73	2884.14	4349.53	3608.1	3507.84	3952.75	4175.3	2683.02	3308.93	4138.97	4460.37	3637.38	5153.73	3655.55	3669.47	3530.31	4090.46	1.15867	0.582433	0.865617		20
Q6PHQ9	Polyadenylate-binding protein OS=Mus musculus OX=10090 GN=Pabpc4 PE=1 SV=1	4	2	901.382	790.735	1021.01	878.923	1003.77	906.194	713.998	882.179	965.896	695.287	809.378	892.911	741.063	706.091	986.525	1033.85	864.41	728.844	566.371	1051.95	913.683	807.049	823.964	827.525	1.13213	0.626737	0.881671		20
Q9R1V6-12	Isoform 10 of Disintegrin and metalloproteinase domain-containing protein 22 OS=Mus musculus OX=10090 GN=Adam22	9	5	2747	3094.36	2235.28	2826.63	2257.88	3736.99	2994.55	2760.5	2080.96	3501.33	2758.48	2343.1	2997.07	2941.19	2044.02	2275.14	3049.86	3253.23	2593.28	3009.32	2771.46	2780.34	2549.02	2813.09	1.1036	0.846882	0.944297		20
P56389	Cytidine deaminase OS=Mus musculus OX=10090 GN=Cda PE=1 SV=2	5	2	540.949	616.995	459.979	471.123	415.199	679.402	589.075	483.492	454.74	504.601	436.456	476.384	538.017	416.032	532.001	473.263	581.781	578.534	871.484	557.429	522.736	490.956	488.032	599.416	1.22823	0.260057	0.722584		20
Q99JF8	PC4 and SFRS1-interacting protein OS=Mus musculus OX=10090 GN=Psip1 PE=1 SV=1	13	2	1336.21	1574.98	1037.93	1343.3	928.499	1162.83	1571.66	1401.16	1173.99	1904.15	1681.04	1270.35	1539.12	2667.16	849.788	1281.47	1629.01	1570.84	1245.35	1256.62	1211.89	1526.01	1450.91	1386.92	1.2592	0.507509	0.849913		20
A0A2I3BPX3	Anoctamin OS=Mus musculus OX=10090 GN=Ano6 PE=1 SV=1	8	6	1864.5	2179.11	1445.77	2033.38	1560.11	2615.1	2090.67	1804.5	1608.04	2267.7	1794.52	1752.32	2110.99	1842.63	1530.17	1813.91	2171.94	2092.25	1716.27	2358.03	1911.18	1898.87	1797.09	2016.7	1.12221	0.778849	0.924847		20
P29387	Guanine nucleotide-binding protein subunit beta-4 OS=Mus musculus OX=10090 GN=Gnb4 PE=1 SV=4	2	1	400.323	411.641	359	327.691	264.286	363.045	368.281	344.279	332.051	371.934	300.308	232.603	302.327	465.111	291.592	337.833	352.476	465.372	525.319	332.798	350.688	342.346	312.504	395.592	1.26588	0.35195	0.781613		20
E9PVY8	Microtubule-actin cross-linking factor 1 OS=Mus musculus OX=10090 GN=Macf1 PE=1 SV=2	11	1	1127.73	1211.55	820.974	1017.3	1004.84	909.948	1176.28	1074.82	1045.76	1062.21	1095.39	976	1172.06	994.746	879.467	1076.04	1297.1	1202.15	1971.93	1153.11	1007.1	1089.96	1000.19	1307.09	1.30684	0.0493065	0.544172	2	20
Q9R1P4	Proteasome subunit alpha type-1 OS=Mus musculus OX=10090 GN=Psma1 PE=1 SV=1	13	12	5256	5498.05	3993.14	5194.76	4057.4	5162.67	5510.67	4785.3	4437.72	5695.92	4713.13	5181.14	5415.06	6700.09	3960.61	5308.87	6092.49	5730.82	6203.1	6646.13	4821.08	5005.29	5223.58	5979.13	1.24021	0.110788	0.597852		20
A2AS98	Nck-associated protein 1 OS=Mus musculus OX=10090 GN=Nckap1 PE=1 SV=1	10	8	3011.02	3088.2	2310.34	2844.32	2489.55	3265.15	3470.67	2527.85	2213.83	3290.51	3012.9	3014.53	3152.95	3025.18	2335.25	2597.38	2666.68	3383.95	3320.27	3426.61	2814.16	2863.6	2862.57	3056.29	1.08604	0.822261	0.938548		20
Q9CQA3	Succinate dehydrogenase [ubiquinone] iron-sulfur subunit, mitochondrial OS=Mus musculus OX=10090 GN=Sdhb PE=1 SV=1	10	11	5580	4948.7	6074.18	5575.45	7646.67	5110.91	4823.99	7120.73	7853.38	4635.41	5456.13	4849.03	5485.56	3891.95	6898.92	5819.61	4846.38	5328.84	3539.6	4268.6	5760.73	5845.1	5169.59	4690.69	1.24611	0.308611	0.763361		20
A0A0R4IZX2	Na(+)/H(+) exchange regulatory cofactor NHE-RF OS=Mus musculus OX=10090 GN=Slc9a3r2 PE=1 SV=1	7	11	3074.96	3575.03	2567.35	3105.95	2905.63	3498.7	3464.68	3080.16	3170	3099.94	2981.96	2950.01	3612.98	2976.07	3135.8	2996.81	3669.49	3558.93	4168.92	3507.42	3102.11	3155.22	3158.06	3560.57	1.14779	0.162637	0.648125		20
Q9EPU0	Regulator of nonsense transcripts 1 OS=Mus musculus OX=10090 GN=Upf1 PE=1 SV=2	4	3	480.053	503.963	508.22	528.364	508.713	455.117	597.507	616.145	578.311	491.008	545.911	787.837	697.546	543.513	583.61	585.375	482.503	373.829	929.174	469.256	496.834	564	646.153	540.285	1.30054	0.249148	0.715589		20
A2AL78	Aspartyl/asparaginyl beta-hydroxylase OS=Mus musculus OX=10090 GN=Asph PE=1 SV=1	3	1	1405.45	569.779	3323.45	1344.52	1783.32	559.974	458.665	1098.68	1680.39	567.191	1974.1	1665.88	400.925	507.915	1657.13	1776.47	403.755	339.054	785.183	582.408	1236.46	989.407	865.892	644.508	1.91845	0.483997	0.84243		20
F8WHU5	Sister chromatid cohesion protein PDS5 homolog B OS=Mus musculus OX=10090 GN=Pds5b PE=1 SV=1	8	2	823.269	934.335	680.57	968.084	806.763	1112.5	983.186	818.547	676.236	1009.55	873.329	813.183	922.087	712.585	724.493	760.112	880.943	932.415	686.227	978.881	876.959	863.409	788.783	840.478	1.11179	0.743677	0.918828		20
Q9JJ59	ATP-binding cassette sub-family B member 9 OS=Mus musculus OX=10090 GN=Abcb9 PE=2 SV=1	8	4	1520.02	1684.79	1373.22	1657.24	1192.98	1761.98	1628.38	1484.9	1212.32	1820.34	1434.6	1542.42	1588.09	1538.66	1227.32	1509.8	1514.67	1424.28	1502.57	1922.58	1518.31	1502.42	1466.54	1565.71	1.06762	0.909106	0.9628		20
Q7TPM6	Fibronectin type III and SPRY domain-containing protein 1 OS=Mus musculus OX=10090 GN=Fsd1 PE=1 SV=1	7	7	1511.8	1715.34	1290.91	1496.61	1221.76	1909.84	1734.14	1451.01	1347.65	1590.54	1294.73	1347.36	1652.61	1521	1295.85	1417.17	1854.07	1824.79	1868.44	2252.79	1506.51	1475.07	1447.39	1823.86	1.26011	0.0887374	0.590732		20
Q6GU68	Immunoglobulin superfamily containing leucine-rich repeat protein OS=Mus musculus OX=10090 GN=Islr PE=1 SV=1	8	9	2187.41	2516.55	1703.04	1974	1646.99	2223.24	2590.33	2202.11	1896.92	2252.08	1875.97	2055.64	2343.03	2771.81	1698.16	2139.09	2475.79	2268.55	3597.6	2544.77	2019.13	2147.88	2182.06	2560.18	1.26796	0.201437	0.675007		20
Q9R1T4	Septin-6 OS=Mus musculus OX=10090 GN=Sept6 PE=1 SV=4	2	3	654.028	611.278	638.576	643.556	604.612	673.766	641.736	643.165	597.368	596.524	630.196	602.774	580.83	488.35	657.623	651.332	624.42	650.544	817.653	589.037	637.191	621.448	579.066	662.298	1.14373	0.182175	0.663369		20
Q9DCT2	NADH dehydrogenase [ubiquinone] iron-sulfur protein 3, mitochondrial OS=Mus musculus OX=10090 GN=Ndufs3 PE=1 SV=2	9	6	3329.95	3059	3366.35	3438.46	4146.86	2977.3	2879.75	4152.23	4395.37	2812.26	3222.86	3189.41	3039.89	2359.77	4224.31	3649.22	3177.4	3047.7	2174.97	3138.71	3366.51	3432.3	3135.44	2995.64	1.14577	0.638115	0.887389		20
Q6IFZ6	Keratin, type II cytoskeletal 1b OS=Mus musculus OX=10090 GN=Krt77 PE=1 SV=1	1	5	2075.45	2185.41	2484.67	1536.77	1514.6	1026.88	1742.82	1905.32	1493.55	1254.88	1826.76	1708.45	1439.04	1938.3	1224.44	1869.93	1963.39	1650.72	3991.37	3217.64	1731.37	1626.09	1554.2	2389.09	1.53718	0.132022	0.616513		20
Q6P069	Sorcin OS=Mus musculus OX=10090 GN=Sri PE=1 SV=1	10	8	3949.57	4381.47	3208.4	3857.15	3363.96	4902.59	4262.14	4048.18	3579.11	4258.91	3836.59	3640.89	4320.32	4239.76	3658.5	3902.56	4378.04	4433.43	3966.2	4862.23	3902.41	3988.24	3952.23	4294.53	1.10048	0.545295	0.855732		20
Q60710	Deoxynucleoside triphosphate triphosphohydrolase SAMHD1 OS=Mus musculus OX=10090 GN=Samhd1 PE=1 SV=3	8	8	3205.74	3472.5	2859.93	3312.9	2940.68	4115.08	3143.77	3229.77	2795.95	3476.24	2944.33	2958.48	3552.56	2845.65	2710.94	3301.51	3221.92	3740.64	3688.37	3856.67	3293.51	3109.21	3000.74	3552.75	1.18396	0.124202	0.608703		20
P70122	Ribosome maturation protein SBDS OS=Mus musculus OX=10090 GN=Sbds PE=1 SV=4	11	10	5139.83	5721.78	3881.94	5390.79	4320.36	6689.51	5758.19	5008.86	3964.14	5889.63	4597.17	4624.76	5878.59	5115.79	4243.94	4238.37	5278.26	5445.75	5227.74	5537.25	5109.16	4990.57	4929.03	5122.37	1.03923	0.978122	0.99063		20
Q60780	Growth arrest-specific protein 7 OS=Mus musculus OX=10090 GN=Gas7 PE=1 SV=1	6	2	528.943	627.515	449.093	558.885	485.468	582.939	621.772	518.733	445.28	566.179	545.331	412.705	548.568	540.951	439.44	514.657	609.778	694.045	831.896	529.439	535.483	536.246	481.651	625.738	1.29915	0.107359	0.597852		20
Q8R3X6	Glypican-6 OS=Mus musculus OX=10090 GN=Gpc6 PE=1 SV=1	7	3	794.915	956.357	611.565	848.288	725.81	917.376	1026.57	839.969	717.504	874.165	739.959	922.87	826.149	777.787	636.945	760.099	825.396	702.718	1010.79	1017.99	800.233	832.637	783.954	853.775	1.08906	0.84165	0.943648		20
A0A0R4J065	Cysteine protease OS=Mus musculus OX=10090 GN=Atg4b PE=1 SV=1	6	2	1031.07	1135.5	876.415	1020.58	1353.6	754.578	1110.35	1020.77	1192.47	733.81	1165.11	844.786	1074.83	724.481	1408.7	925.474	1024.49	1162.04	1185.79	666.603	1011.28	1029.34	981.146	972.734	1.05819	0.977543	0.99063		20
Q99LC3	NADH dehydrogenase [ubiquinone] 1 alpha subcomplex subunit 10, mitochondrial OS=Mus musculus OX=10090 GN=Ndufa10 PE=1 SV=1	7	10	2629.25	2671.91	3007.83	2631.2	3392.42	2408.68	2500.22	3109.48	3304.79	2292.19	2667.63	2240.48	2294.85	1813.23	3205.09	2515.26	2523.86	2529.55	2124.57	2182.88	2772.63	2749.39	2338.01	2368.09	1.18589	0.176919	0.660936		20
O70591	Prefoldin subunit 2 OS=Mus musculus OX=10090 GN=Pfdn2 PE=1 SV=2	8	8	3643.02	4027.33	2859.66	4117.5	3991.69	4128.9	4232.08	4337.07	4055.35	3882.76	3833.7	3271.01	4229.46	3422.79	3743.04	3589.5	4573.94	4306.64	3561.96	4332.03	3764.75	4063.57	3648.74	4051.06	1.11369	0.396235	0.806994		20
O88712	C-terminal-binding protein 1 OS=Mus musculus OX=10090 GN=Ctbp1 PE=1 SV=2	9	8	4566.24	4816.68	2973.91	4356.67	2955.19	4614.9	4929.76	4298.7	3334.29	4994.2	3953.4	3916.11	4622.3	5088.26	3254.5	4016.76	5126.5	4641.27	5835.34	5521.48	3965.12	4255.21	4160.94	4985.3	1.25729	0.272459	0.734645		20
Q8BP92	Reticulocalbin-2 OS=Mus musculus OX=10090 GN=Rcn2 PE=1 SV=1	6	4	818.219	840.449	788.398	856.311	677.315	924.347	717.015	771.118	744.162	774.923	702.115	806.805	824.42	819.981	785.164	855.506	883.25	751.149	710.291	1061.72	813.887	741.305	808.947	843.909	1.13841	0.252621	0.718699		20
P61087	Ubiquitin-conjugating enzyme E2 K OS=Mus musculus OX=10090 GN=Ube2k PE=1 SV=3	7	6	2720.72	3187.08	2149.5	2764.15	2402.22	3319.5	3207.52	2643.21	2399.11	2866.19	2602.49	2325.9	2850.24	2680.62	2628.44	2685.82	3197.45	3174.58	2799.79	3679.52	2726.53	2730.29	2614.27	3088.14	1.18126	0.259351	0.722415		20
P43276	Histone H1.5 OS=Mus musculus OX=10090 GN=Hist1h1b PE=1 SV=2	5	5	3907.4	3263.01	3001.31	4506.78	3430.53	4749.42	4385.11	5997.98	2773.81	5718.38	4554.88	2408.04	5372.99	4659.56	2400.16	3624.71	2866.66	6386.73	5493.88	2926.54	3756.48	4526.5	3468.3	4033.04	1.30511	0.635267	0.885322		20
A0A1B0GRP7	Pyridoxal phosphate homeostasis protein (Fragment) OS=Mus musculus OX=10090 GN=Plpbp PE=1 SV=1	9	6	3067.11	3434.45	2595.71	3271.45	2884.06	3440.04	3352.01	2931.78	2883.17	3050.56	2986.33	2667.37	3116.58	2692.76	2914.14	2979.47	3503.91	3437.01	3604.51	3358.39	3099.98	3036.44	2841.95	3369.54	1.18564	0.0529636	0.544172		20
Q9JMG7-2	Isoform 2 of Hepatoma-derived growth factor-related protein 3 OS=Mus musculus OX=10090 GN=Hdgfl3	6	6	3983.63	4845.71	2916.74	4243.51	2959.07	5979.25	4794.84	3547.45	3652.92	4766.5	3968.8	3555.94	3869.9	3576.98	3489.12	3747.86	4467.7	4621.83	2544.29	5171.16	4021.09	4111.86	3620.11	3995.46	1.13584	0.840884	0.943297		20
Q9QUM9	Proteasome subunit alpha type-6 OS=Mus musculus OX=10090 GN=Psma6 PE=1 SV=1	8	12	4044.17	4160.95	3525.25	3904.73	3330.24	4073.32	4217.6	4021.56	3346.54	4645.3	4276.5	4039.31	4023.5	4413.16	3319.1	3940.37	4250.03	4001.39	5267.86	3647.4	3827.11	4077.85	3927.99	4187.47	1.09416	0.616929	0.876208		20
P03995	Glial fibrillary acidic protein OS=Mus musculus OX=10090 GN=Gfap PE=1 SV=4	6	4	1670.53	1288.9	955.109	1513.57	941.236	1175.25	1451.49	1193.47	1470.09	1339.91	2615.21	1361.97	1348.14	1099.79	850.158	1328.59	2388.54	3012.35	2897.31	2096.56	1228.83	1549.21	1144.67	2253.13	1.96837	0.00647411	0.470385	2	20
A2A7A7	GDH/6PGL endoplasmic bifunctional protein OS=Mus musculus OX=10090 GN=H6pd PE=1 SV=1	6	7	1693.3	2070.04	1288.02	1902.95	1455.75	1883.7	1751.76	1806.4	1689.15	1874.44	1845.88	2502.69	2274.35	2484.93	1727.7	2088.7	1988.24	1515.47	2083.04	2031.42	1693.14	1792.28	2223.37	1927.87	1.31316	0.0578138	0.552344		20
Q9WV55	Vesicle-associated membrane protein-associated protein A OS=Mus musculus OX=10090 GN=Vapa PE=1 SV=2	9	6	4229.22	4581.11	3895.07	4330.43	4153.64	5218.23	4668.48	4355.21	4223.76	4345.58	3795.91	3736.53	4545.17	3462.45	4162.08	4307.55	4616.4	4660.84	4655.68	5247.81	4382.33	4268.25	3955.29	4688.04	1.18526	0.0889968	0.590732		20
P47941	Crk-like protein OS=Mus musculus OX=10090 GN=Crkl PE=1 SV=2	9	6	1681.88	1723.23	1651.33	1556.9	1250.27	1586.28	1650.14	1573.74	1329	1743.26	1422.01	1397.94	1647.71	1778.21	1366.44	1555.51	1576.93	1787.22	1886.36	2326.92	1566.52	1536.21	1538.1	1806.57	1.17599	0.19416	0.66967		20
Q6P5F9	Exportin-1 OS=Mus musculus OX=10090 GN=Xpo1 PE=1 SV=1	12	7	2352.4	2594.48	1961.95	2414.47	1895.94	2841.71	2737.58	2365.03	1900.77	2654.59	2125.02	2346.64	2387.86	2120.82	2109.21	2361.36	2248.69	2450.29	2590.05	3153.7	2319.6	2335.06	2237.53	2542.65	1.13636	0.54335	0.855732		20
Q8R016	Bleomycin hydrolase OS=Mus musculus OX=10090 GN=Blmh PE=1 SV=1	6	8	2124.71	2243.03	1848.3	2079.75	1680.15	2584.54	2430.33	2158.12	1689.07	2189.08	2116.73	2074.42	2102.79	1793.88	1817.43	2111.8	2090.57	2210.94	3239.25	2205.12	2073.84	2102.15	1941.94	2337.08	1.20348	0.316906	0.766803		20
O35215	D-dopachrome decarboxylase OS=Mus musculus OX=10090 GN=Ddt PE=1 SV=3	6	3	3414.26	3743.99	2618.9	3188.4	2749.34	4136.38	3582.51	3383.85	2825.6	3405.24	2874.93	2923.77	3339.17	2405.57	3000.04	3091.12	3415.96	3461.6	4465.67	3923.93	3266.09	3199.61	2897.22	3641.69	1.25696	0.175581	0.660406		20
Q9DB16	Calcium-binding protein 39-like OS=Mus musculus OX=10090 GN=Cab39l PE=1 SV=3	13	8	3983.31	4772.71	3120.35	4068.17	3600.86	5326.21	5582.45	4273.5	3605.55	4545.82	3907.94	3977.84	4232.53	3789.15	3262.4	3922.39	3985.03	3854.19	5638.14	3960.06	4082.31	4333.39	3798.23	4224.26	1.1409	0.67255	0.895739		20
P68404-2	Isoform Beta-II of Protein kinase C beta type OS=Mus musculus OX=10090 GN=Prkcb	3	3	1541.24	1858.89	993.469	1710.55	1683.6	1408.19	1725.53	1796.11	1683.56	1736.51	1859.63	868.332	1791.67	1663.61	1568.26	1161.25	1870.04	2369.2	1413.31	1248.52	1503.32	1759.21	1419.39	1554.54	1.23941	0.58982	0.865778		20
Q8K1R7	Serine/threonine-protein kinase Nek9 OS=Mus musculus OX=10090 GN=Nek9 PE=1 SV=2	7	3	1190.42	1263.95	1045.22	1318.86	983.788	1170.83	1237.03	1196.36	1035.38	1174.04	1081.71	1113.98	1305.33	1154.49	1035.23	1082.75	1218.23	1286.11	1583.84	1401.22	1156.21	1142.42	1148.17	1303.62	1.1411	0.220526	0.689394		20
Q08642	Protein-arginine deiminase type-2 OS=Mus musculus OX=10090 GN=Padi2 PE=1 SV=2	7	6	2257.94	2046.2	3107.19	2037.01	2907.14	1647.05	1974.82	2029.72	2399.22	1456.71	1580.19	1779.14	1689.65	1441.65	3424.07	1884.44	1824.49	1970.35	1800.79	1870.09	2278.76	1857.9	1962.7	1869.13	1.22652	0.452853	0.832483		20
Q6P9R2	Serine/threonine-protein kinase OSR1 OS=Mus musculus OX=10090 GN=Oxsr1 PE=1 SV=1	6	4	2340.88	2425.65	2148.37	2439.21	1978.07	2574.06	2442.32	2252.42	2275.71	2236.64	1962.33	2435.79	2322.75	2053.69	2592.77	2293.15	2345.01	2105.67	1902.53	3096.99	2308.89	2228.37	2342.8	2316.58	1.05135	0.926434	0.969865		20
B2RQC6	CAD protein OS=Mus musculus OX=10090 GN=Cad PE=1 SV=1	8	3	1759.98	1877.68	1814.78	1743.07	1100.4	1807.99	1923.97	1778.52	1346.35	1890.63	1283.7	1553.48	1815.6	1900.84	1276.11	1935.86	1776.25	1892.24	3443.22	2336.07	1658.32	1620.68	1617.3	2206.79	1.36449	0.101885	0.597852		20
Q60770	Syntaxin-binding protein 3 OS=Mus musculus OX=10090 GN=Stxbp3 PE=1 SV=1	10	9	3262.85	3533.76	3009.02	3564.26	3184.74	4161.23	3516.15	3691.02	3092.98	3597.56	3186.29	2908.77	3666.62	3103.51	3049.38	3288.98	3422.33	3798.26	3887.15	3270.66	3433.63	3408.61	3169.64	3524.09	1.11183	0.429127	0.820285		20
Q9CW03	Structural maintenance of chromosomes protein 3 OS=Mus musculus OX=10090 GN=Smc3 PE=1 SV=2	7	5	1212.1	1431.89	902.257	1249.43	825.289	1190.67	1373.24	1138.19	1026.24	1215.65	1073.35	1110.32	1269.78	1253.41	993.697	1240.42	1347.1	1317.33	2003.86	1511.03	1115.1	1159.18	1151.14	1461.37	1.31052	0.0764525	0.576313		20
O35969-2	Isoform 2 of Guanidinoacetate N-methyltransferase OS=Mus musculus OX=10090 GN=Gamt	9	3	950.678	1138.84	725.804	993.318	781.305	1094.86	1189.1	979.443	953.211	1112.52	836.502	949.676	1042.71	901.325	869.936	953.884	1133.66	972.629	1354	1139.45	934.898	1006.54	938.7	1101.66	1.17838	0.278105	0.739344		20
P62192	26S proteasome regulatory subunit 4 OS=Mus musculus OX=10090 GN=Psmc1 PE=1 SV=1	7	13	4938.06	4656.23	4827.12	4521.66	4094.65	5526.22	4292.42	4403.82	4234.6	4051.19	4133.21	4298.4	4491.49	3294.77	4542.25	5209.39	4962.69	4824.68	6094.49	6411.26	4741	4221.27	4122.86	5464.75	1.32548	0.00370849	0.427183	3	20
Q9QYR9	Acyl-coenzyme A thioesterase 2, mitochondrial OS=Mus musculus OX=10090 GN=Acot2 PE=1 SV=2	1		603.5	642.785	514.122				559.093	681.809				496.962	568.107			595.543	687.903	647.485			584.256	617.41	531.345	642.525	1.20924	0.323283	0.767611		10
P26350	Prothymosin alpha OS=Mus musculus OX=10090 GN=Ptma PE=1 SV=2	7	10	3279.48	3934.64	2393.5	3746.65	2472.96	4069.16	3672.12	3202.87	2700.19	3756.54	2957.56	3056.8	3851.22	3654.87	2710.26	3540.3	4055.52	3886.68	3598.43	5206.5	3243.53	3232.32	3286.15	4016.66	1.24266	0.20843	0.680601		20
P47934	Carnitine O-acetyltransferase OS=Mus musculus OX=10090 GN=Crat PE=1 SV=3	11	6	2962.48	2720.34	3326.41	3149.56	3549.42	2814.09	2381.65	4165.68	3587.83	2593.78	3141.82	3139.03	2596.08	2407.32	3654.18	3404.57	2663.77	2831.32	2532	2761.36	3073.74	3108.15	2909.77	2823.75	1.10072	0.755622	0.918828		20
P59999	Actin-related protein 2/3 complex subunit 4 OS=Mus musculus OX=10090 GN=Arpc4 PE=1 SV=3	7	5	3830.23	4384.63	3240.13	4294.7	2931.68	4725.78	4512.56	3894.51	3303.08	4549.77	3472.38	4032.56	4242.17	3757.28	3213.9	3904.83	4069.99	3759.64	3891.07	5731.62	3846.28	3912.75	3791.13	4216.36	1.11217	0.748863	0.918828		20
A0A2R8W6S4	Protein kinase C and casein kinase substrate in neurons protein 2 (Fragment) OS=Mus musculus OX=10090 GN=Pacsin2 PE=1 SV=1		1				92.4273	80.8585	100.55			93.4676	127.929	107.625			159.532	62.8726				60.0914	94.3453	90.915	108.771	100.151	75.295	1.4446	0.654744	0.891746		10
P04104	Keratin, type II cytoskeletal 1 OS=Mus musculus OX=10090 GN=Krt1 PE=1 SV=4	7	5	6492.13	6930.26	4880.45	4685.67	6288.67	3631.97	6409.31	6868.3	5492.83	3269.11	5475.55	6980.41	5832.49	3678.75	2735.5	4896.91	6672.48	6153.98	10850.4	16008.3	5351.95	5336.58	4499.02	8102.73	1.801	0.122605	0.608703		20
Q6P542	ATP-binding cassette sub-family F member 1 OS=Mus musculus OX=10090 GN=Abcf1 PE=1 SV=1	11	2	1018.11	1095.71	1096.7	977.779	1031.98	1165.91	1123.1	1015.81	1041.14	1008.85	965.384	1006.27	1053.1	999.659	1022.63	1124.17	1121.63	1144.33	1479.11	1106.51	1062.58	1029.56	1020.21	1187.51	1.16399	0.0273782	0.541077		20
P58389	Serine/threonine-protein phosphatase 2A activator OS=Mus musculus OX=10090 GN=Ptpa PE=1 SV=1	9	6	2389.3	2541.92	1922.74	2500.77	1737.17	2795.15	2671.09	2364.71	1915.48	2802.21	2192.93	2588.23	2507	2732.67	1938.08	2437.91	2544.41	2358.69	2624.47	3087.07	2283.56	2367.3	2421.19	2598.8	1.13805	0.578493	0.864312		20
A2AN08-5	Isoform 5 of E3 ubiquitin-protein ligase UBR4 OS=Mus musculus OX=10090 GN=Ubr4	9	7	1994.12	2048.25	1641.58	1818.01	1486.35	1938.43	2255.54	1925.13	1633.97	2135.29	1947.36	2075.89	2057.21	2057.88	1625.9	1920.76	2166.3	1915.42	2943.02	2413.98	1809.65	1967.76	1944.24	2241.8	1.2388	0.129451	0.615711		20
P30275	Creatine kinase U-type, mitochondrial OS=Mus musculus OX=10090 GN=Ckmt1 PE=1 SV=1	7	7	2875.18	3084.28	1952.61	2707.34	2026.95	2893.39	3011.72	2587.9	2262.31	3263.31	2796.36	2034.66	2998.79	3080.71	2110.36	2355.9	3590.74	3149.99	3312.92	3188.12	2549.99	2762.57	2509.64	3089.43	1.23103	0.291621	0.748606		20
Q61166	Microtubule-associated protein RP/EB family member 1 OS=Mus musculus OX=10090 GN=Mapre1 PE=1 SV=3	6	6	3536.33	4058.9	2946.84	3932.3	3221.72	5027.95	3916.1	3540.36	3194.01	4208	3251.97	3279.13	4081.98	3709.9	3153.32	3555.49	4103.05	4143.86	2945.11	4517.76	3730.27	3601.57	3537.45	3811.42	1.07745	0.883481	0.957731		20
B2RXS4	Plexin-B2 OS=Mus musculus OX=10090 GN=Plxnb2 PE=1 SV=1	9	3	1169.93	1272.13	1030.56	1058.68	846.111	1213.75	1227.61	1160	939.868	1196.97	1030.21	1058.53	1260.79	1304.76	940.516	1176.29	1283.18	1248.73	2042.61	1314.29	1088.97	1105.4	1131.26	1383.02	1.27003	0.106787	0.597852		20
A0A286YDF5	Myoferlin OS=Mus musculus OX=10090 GN=Myof PE=1 SV=1	10	7	3008.53	3260.9	2339.05	3042.15	2826.3	3604.96	3064.08	3079.79	2754.46	3252	2727.18	2657.56	3333.51	3104.05	2677.32	3176.79	3461.43	3391.2	3400.09	3384.31	2987.71	2968.55	2929.23	3361.33	1.14751	0.177665	0.661586		20
Q99J99	3-mercaptopyruvate sulfurtransferase OS=Mus musculus OX=10090 GN=Mpst PE=1 SV=4	5	4	1076.66	1256.21	927.362	1078.75	924.057	1296.54	1138.99	1108.34	1060.11	927.286	933.805	1200.72	1093.26	862.027	1080.38	1238.62	1286.13	1143.9	1942.56	1364.68	1083.84	1029.92	1051.51	1370.26	1.33046	0.0322756	0.541919	2	20
P61971	Nuclear transport factor 2 OS=Mus musculus OX=10090 GN=Nutf2 PE=1 SV=1	7	6	3307.91	3396.33	2797.4	3036.75	2511.8	3379.35	3554.26	3199.74	2753.85	3047.59	2680.93	2713.86	3290.24	2604.43	2653.11	3007.29	3265.93	3295.46	5938.77	3221.83	3053.22	3031.16	2802.66	3617.26	1.29065	0.183058	0.663369		20
Q9QZE5	Coatomer subunit gamma-1 OS=Mus musculus OX=10090 GN=Copg1 PE=1 SV=1	6	6	1519.56	1607.42	1281.09	1423.69	1166.55	1751.19	1603.43	1344.58	1234.93	1592.23	1304.62	1382.19	1568.28	1444.09	1208.22	1520.52	1653.97	1663.35	2292.95	1725.91	1444.93	1407.84	1394.55	1753	1.25704	0.060869	0.554414		20
Q9D8W5	26S proteasome non-ATPase regulatory subunit 12 OS=Mus musculus OX=10090 GN=Psmd12 PE=1 SV=4	7	5	1266.21	1463.06	1122.22	1279.09	1047.57	1397.1	1526.71	1263.26	1125.03	1568.74	1336.07	1307.06	1268.33	1525.95	1076.3	1390.34	1399.99	1184.07	1449.17	1386.22	1254.18	1353.82	1284.55	1358.67	1.08332	0.655479	0.891746		20
Q9DCS9	NADH dehydrogenase [ubiquinone] 1 beta subcomplex subunit 10 OS=Mus musculus OX=10090 GN=Ndufb10 PE=1 SV=3	8	10	3503.48	3290.38	4520.41	3507.69	4465.07	3228.13	3027.15	4870.88	4265.53	3107.34	3838.98	3075.33	3296.11	2769.57	4149.82	2858.73	2794.38	3484.77	2838.56	2550.93	3716.39	3758.75	3285.37	2889.92	1.30064	0.0631292	0.55889		20
G3UXW9	COP9 signalosome complex subunit 1 OS=Mus musculus OX=10090 GN=Gps1 PE=1 SV=1	6	7	2587.48	2918.69	1818.88	2334.54	2257.82	2725.09	2921.96	2259.02	2055.74	2604.02	2433.43	2312.36	2477.51	2386.54	2142.45	2143.12	2475.95	2455.89	3246.09	2185.14	2412.81	2437.17	2326.42	2472.68	1.06287	0.934496	0.973586		20
Q8BX70	Vacuolar protein sorting-associated protein 13C OS=Mus musculus OX=10090 GN=Vps13c PE=1 SV=2	10	4	1623.23	1751.69	1211.48	1607.25	1302.28	1718.33	1448.45	1584.81	1506.36	1541.81	1483.94	1804.76	1837.92	1551.29	1568.09	1853.36	1790.99	1614.62	2536.42	1705.52	1521.16	1512.35	1685.4	1875.17	1.2399	0.0552327	0.544172		20
Q9WTX6	Cullin-1 OS=Mus musculus OX=10090 GN=Cul1 PE=1 SV=1	11	5	2857.68	3317.84	2169.16	3014.2	2419.52	3242.55	3633.02	2920.43	2369.44	3627.05	2908.15	2735.42	2831.33	3630.99	2464.46	2610.44	3033.96	3417.26	2583.45	3266.74	2804.3	3052.85	2885.3	2963.08	1.08863	0.844107	0.943826		20
V9GXX2	Muscular LMNA-interacting protein OS=Mus musculus OX=10090 GN=Mlip PE=1 SV=1	6	6	2311.15	2717.92	1917.64	2413.62	2097.44	1977.86	2721.84	2350.24	2171.47	3066.7	2442.21	1987.63	2508.53	3414.61	1836.85	2276.59	2773.64	2559.42	2400.89	2302.96	2222.79	2531.84	2364.79	2455.99	1.13904	0.586216	0.865714		20
Q9QYJ0	DnaJ homolog subfamily A member 2 OS=Mus musculus OX=10090 GN=Dnaja2 PE=1 SV=1	12	11	4843.39	5143.2	4234.82	4904.86	4825.54	5432.67	5326.7	5013.61	4604.21	5203.54	5180.25	4252.88	5320.03	4539.42	4412.78	4478.89	4856.9	5264.12	4346.91	5284.36	4883.53	5059.21	4614	4830.65	1.09649	0.445262	0.82946		20
B7ZCF1	26S proteasome regulatory subunit 6A OS=Mus musculus OX=10090 GN=Psmc3 PE=1 SV=1	9	11	2906.38	3307.23	2546.16	3227.4	2827.78	3291.43	3222.91	3266.82	3060.62	3105.8	3043.5	2906.25	3563.93	2831.79	3119.08	3043.62	3345.58	3446.25	3292.9	3754.85	3004.21	3138.67	3092.7	3368.8	1.12136	0.197065	0.673479		20
Q9QYJ3	DnaJ homolog subfamily B member 1 OS=Mus musculus OX=10090 GN=Dnajb1 PE=1 SV=3	8	7	2578.2	3053.63	1828.42	2736.52	2205.39	3231.32	2822.44	2149.58	2178.45	2880.33	2208.29	1730.04	2311.19	2368.1	2284.98	2304.47	3285.08	3402.31	1861.55	3510.44	2558.85	2426.19	2156.72	2787.57	1.2925	0.348943	0.780777		20
Q9JHI5	Isovaleryl-CoA dehydrogenase, mitochondrial OS=Mus musculus OX=10090 GN=Ivd PE=1 SV=1	8	5	4592.22	5367.22	3737.31	4716.41	3967.46	5261	4616.24	5596.28	4586.7	4547.09	4473.74	4577.27	5335.23	4173.68	4873.53	4755.05	4591.39	5231.6	6626.56	5173.66	4566.54	4746.99	4720.97	5230.75	1.14545	0.371638	0.793371		20
[truncated: 3,513 more rows]

## Sheet: Comp1 wt v Ctr1
Accession	Description	Counts1.x	Counts1.y	R1.128N	R1.128C	R2.128N	R2.128C	R2.129N	R1.126	R1.127N	R1.127C	R2.126	R2.127N	R2.127C	Means.B	Means.A	FC	TwoSplTTest	TwoSplTTestAdj	Significant
[truncated: 4,808 more rows]

[truncated: 6 more sheets: Comp2 wt v Atp7a, Comp3 wt v Atp7a-Ctr1, Comp4 Ctr1 v Atp7a, Comp5 Ctr1 v Atp7a-Ctr1, Comp6 Atp7a v Atp7a-Ctr1, comparisons]
